# Supplementary material for: Photoperiodic Effect on Growth, Photosynthesis, Mineral Elements, and Metabolome of Tomato Seedlings in a Plant Factory
Source: Plants (Basel). 2024 Nov 5;13(22):3119. doi: 10.3390/plants13223119 (PMC11597524; doi:10.3390/plants13223119)
Supplement: Supplementary file 1 [file plants-13-03119-s001.zip]

Archive with 1 entries (1 files):
- plants-3272388-supplementary.xlsx
