# Supplementary material for: Photoperiodic Effect on Growth, Photosynthesis, Mineral Elements, and Metabolome of Tomato Seedlings in a Plant Factory
Source: Plants (Basel). 2024 Nov 5;13(22):3119. doi: 10.3390/plants13223119 (PMC11597524; doi:10.3390/plants13223119)
Supplement: Supplementary file 1 [file plants-13-03119-s001.zip › plants-3272388-supplementary.xlsx]

## Sheet: Figure S1
	Figure S1. Effect of three different photoperiods (12 h, 16 h, and 20 h) on utilization efficiency of light energy. The data represent the mean of at least three biological replicates. Different letters indicate significant differences (LSD) (α = 0.05).

## Sheet: Table S1
Table S1. List of DAMs in the comparison of 16 h vs. 12 h
ID	Metabolites	VIP	FoldChange	Regulation	p-value	q-value
4.48_328.0824m/z	Avenanthramide 1p	3.669	159.185	Up	4.13036e-19	2.20231e-15
4.74_474.1766m/z	Codeine-6-glucuronide	3.17726	44.8146	Up	9.41367e-18	2.50968e-14
4.34_698.1723m/z	Cyanidin 3-glucoside-5-(6-acetylglucoside)	3.09562	36.9572	Up	1.98553e-17	3.52895e-14
4.86_139.0762m/z	(E,E)-2-methyl-6-oxohepta-2,4-dienol	1.88624	0.261737	Down	1.95951e-16	2.61203e-13
8.18_622.2992m/z	Cyclosquamosin A	3.4077	79.4467	Up	3.33348e-16	3.55482e-13
10.79_705.3854n	PKODA-PS	3.72479	186.392	Up	5.89744e-16	5.24086e-13
4.88_391.1145m/z	Miraxanthin-V	3.13107	40.2117	Up	1.22716e-15	8.43111e-13
10.20_846.6346n	PG(21:0/20:1)	3.80214	232.197	Up	1.26498e-15	8.43111e-13
4.60_358.0930m/z	Clovamide	3.09236	36.7327	Up	1.69546e-15	1.00447e-12
4.93_329.1967m/z	hexadecanedioate	2.31395	7.52388	Up	2.32918e-15	1.24192e-12
10.14_424.3067m/z	N-linoleoyl valine	2.8978	23.7012	Up	6.09084e-15	2.9524e-12
5.09_293.1029m/z	Tutin	2.1105	5.36098	Up	6.81571e-15	3.02845e-12
7.74_401.2176m/z	methyl 13,15-epidioxy-12-hydroperoxy-9Z,16E-octadecadienoate	2.51981	10.9508	Up	1.26515e-14	5.18905e-12
4.22_484.1566m/z	7-Methyl-1,4,5-naphthalenetriol 4-[xylosyl-(1->6)-glucoside]	2.78843	18.755	Up	1.61254e-14	6.14148e-12
10.23_925.6146m/z	PG(22:4/22:1)	3.55876	118.5	Up	1.88771e-14	6.6753e-12
5.84_342.1342m/z	(±)-Aegeline	3.61693	138.658	Up	2.00309e-14	6.6753e-12
9.32_295.2169m/z	Maprotiline	3.05452	33.7287	Up	3.02718e-14	9.49466e-12
4.47_329.0893n	Avenanthramide-C methyl ester	2.78442	18.6133	Up	4.93862e-14	1.46293e-11
10.23_350.1384n	N4-(1,3-Benzodioxol-5-ylmethyl)-6-(3-methoxyphenyl)pyrimidine-2,4-diamine	1.51273	2.37121	Up	1.63885e-13	4.59913e-11
4.25_350.1934n	(1S,2R,4R,8S)-p-Menthane-2,8,9-triol 9-glucoside	1.56882	2.53092	Up	1.77488e-13	4.73184e-11
7.39_321.1316m/z	Aminoadipic acid	2.6994	15.6394	Up	2.74983e-13	6.68258e-11
11.39_495.1584m/z	N-FORMYLMETHIONYLALANINE	2.87466	22.5964	Up	2.75726e-13	6.68258e-11
4.65_444.1660m/z	Etodolac acyl glucuronide	2.47719	10.1291	Up	3.44291e-13	7.98156e-11
6.74_315.1812m/z	3-Oxovalproic acid	2.62959	0.0734926	Down	5.83474e-13	1.29628e-10
9.68_449.1244m/z	Calomelanol B	2.525	11.1025	Up	8.00873e-13	1.7081e-10
3.99_175.0609m/z	dihydro-3-hydroxy-4,4-dimethyl- 2(3H)-Furanone	1.60303	0.378946	Down	1.0782e-12	2.21114e-10
4.46_261.0436m/z	Calcium sorbate	2.11404	0.184931	Down	1.56043e-12	3.08157e-10
7.28_217.1192m/z	3-Methyl-3H-imidazo[4,5-f]quinoxalin-2-amine	2.04251	4.83378	Up	1.67641e-12	3.19236e-10
5.56_137.0241m/z	Salicylic acid	1.91236	0.251239	Down	1.7641e-12	3.24351e-10
5.56_93.0343m/z	Sorbic acid	1.89438	0.257779	Down	1.88215e-12	3.34521e-10
5.30_511.2387m/z	glas#10	2.32392	7.69344	Up	2.60472e-12	4.34011e-10
5.56_205.0115m/z	2-Hydroxy-4-trifluoromethyl benzoic acid	1.81002	0.289982	Down	3.25268e-12	5.25554e-10
12.07_366.2995m/z	N-(3-hydroxy-octadecanoyl)-homoserine lactone	1.78654	3.34012	Up	3.80364e-12	5.965e-10
5.72_296.2003m/z	2E,4E,6E,8E,10E,12E,14E,16E,18E-eicosanonaenal	1.9356	4.11899	Up	3.96942e-12	6.04713e-10
9.47_553.3509m/z	N-Acetylprocainamide	2.8964	23.8102	Up	4.38962e-12	6.50151e-10
4.77_299.1154n	N-trans-p-Coumaroyloctopamine	2.6613	14.5392	Up	4.64372e-12	6.55904e-10
0.74_153.0788n	p-Octopamine	1.70491	2.99993	Up	4.67449e-12	6.55904e-10
11.62_818.7839m/z	Bisdiphosphoinositol tetrakisphosphate	2.95824	27.2986	Up	5.02501e-12	6.87009e-10
9.62_344.2427m/z	2,3-Dinor-8-iso-PGF2alpha	3.03662	32.6424	Up	5.57298e-12	7.28115e-10
10.23_645.3641m/z	Physalolactone B 3-glucoside	2.37102	8.37306	Up	5.59878e-12	7.28115e-10
6.42_313.1656m/z	4,11,13,15-Tetrahydroridentin B	2.19541	6.18595	Up	5.94887e-12	7.55223e-10
1.59_150.0680n	4-Hydroxy-3-methyl-2-(2-propynyl)-2-cyclopentene-1-one	1.36422	2.02122	Up	7.42136e-12	9.20249e-10
4.72_292.1571m/z	Denzimol	2.04309	4.84672	Up	9.17463e-12	1.1118e-09
4.52_250.1433m/z	(4Ar,10bR)-rel-4-Propyl-2,3,4,4a,5,10b-hexahydrochromeno[4,3-b][1,4]oxazin-9-ol	1.8795	3.80413	Up	1.0762e-11	1.25655e-09
10.23_276.2084n	6,9,12,15-octadecatetraenoic acid	1.57293	2.54885	Up	1.10184e-11	1.25655e-09
9.49_641.4030m/z	N-(3S,4S-methylene-decanoyl) histidine	3.05266	33.9308	Up	1.10761e-11	1.25655e-09
6.85_280.1665n	Brefeldin A	1.82356	3.51774	Up	1.3994e-11	1.5545e-09
7.54_412.2703m/z	(2E,4E)-Tetradecadienoylcarnitine	2.53148	11.2934	Up	1.58648e-11	1.72635e-09
5.70_375.1194m/z	N-Acetylserotonin glucuronide	2.78728	18.9088	Up	2.00273e-11	2.09384e-09
6.17_303.1347m/z	2-Naphthylaminomethyl-gamma-aminobutyric acid	2.36733	0.119983	Down	2.09776e-11	2.15101e-09
10.90_589.4469m/z	Ribosylhopane	2.88853	23.5226	Up	2.22543e-11	2.23887e-09
4.23_271.1358m/z	WZ811	2.27203	7.05847	Up	2.83875e-11	2.803e-09
7.39_253.1443m/z	Eremopetasinorol	1.98455	4.4413	Up	3.13774e-11	3.00842e-09
8.79_615.1985m/z	(-)-Warfarin	2.68248	15.2496	Up	3.15963e-11	3.00842e-09
10.20_594.4464n	Cucumariaxanthin A	2.27476	7.09001	Up	3.28925e-11	3.07689e-09
6.45_307.1896m/z	Cibaric acid	1.73146	3.11174	Up	3.62339e-11	3.2905e-09
3.55_335.0983m/z	2,3-Diaminosalicylic acid	1.58166	2.57856	Up	3.64103e-11	3.2905e-09
10.52_349.1302m/z	Glutathione monoisopropyl ester	1.54402	2.46657	Up	3.72002e-11	3.30586e-09
7.28_213.1493m/z	4S-Hydroxy-5S-octyl-4,5-dihydro-3H-furan-2-one	1.53443	2.43845	Up	4.01267e-11	3.4509e-09
6.33_457.1689m/z	Orgothionenine	2.15909	0.171134	Down	4.27583e-11	3.61884e-09
7.32_623.2391m/z	Grossamide	2.37725	8.49731	Up	4.53047e-11	3.72566e-09
4.65_445.1728n	Narceine	3.04271	33.3046	Up	4.54178e-11	3.72566e-09
10.63_263.2000n	Lisdexamfetamine	1.53062	2.42845	Up	4.79846e-11	3.87657e-09
1.81_373.1136m/z	Dihydromelilotoside	2.48796	10.4353	Up	5.04657e-11	3.99514e-09
11.33_353.2694m/z	Persenone B	2.57173	12.2417	Up	5.09508e-11	3.99514e-09
8.18_269.1392m/z	Methyl jasmonate	2.35107	8.11584	Up	5.22323e-11	4.03627e-09
9.84_264.1721n	dinor-12-oxo PDA	1.47363	2.27626	Up	5.34775e-11	4.07346e-09
3.70_335.1348m/z	Agar	1.77925	3.3171	Up	5.48939e-11	4.12245e-09
8.61_578.3094m/z	OS-PE	3.41365	82.5598	Up	5.70917e-11	4.22796e-09
5.70_313.1312n	Moupinamide	2.65485	14.4396	Up	6.13168e-11	4.47477e-09
6.24_462.2330m/z	Cynaroside A	1.39398	0.478897	Down	6.2103e-11	4.47477e-09
10.25_370.2944m/z	MG(0:0/18:3/0:0)	1.73959	3.14811	Up	7.80398e-11	5.54811e-09
9.32_351.2401n	Trideca-6,8,10-trienoylcarnitine	1.57266	2.55332	Up	8.73418e-11	6.12772e-09
6.46_436.2310m/z	Tafluprost ethyl amide	2.72604	16.7342	Up	9.12821e-11	6.26425e-09
7.46_287.1650m/z	(Z,Z)-2,9,16-Heptadecatriene-4,6-diyn-8-ol	2.46721	10.0502	Up	9.16376e-11	6.26425e-09
7.98_253.1442m/z	2,3,5,6,8,8a-Hexahydro-2,5,5,8a-tetramethyl-7H-1-benzopyran-7-one	1.91692	4.02595	Up	9.43908e-11	6.37078e-09
4.88_193.0502m/z	(E)-Ferulic acid	1.3995	2.1016	Up	1.11629e-10	7.44008e-09
4.23_216.0485m/z	Carboxin	1.39035	2.08168	Up	1.19793e-10	7.88563e-09
10.52_292.2032n	12-Keto-9Z,13Z,15Z-octadecatrienoic acid	1.61031	2.67352	Up	1.32242e-10	8.48569e-09
7.40_254.1513n	Gallicynoic acid A	1.63191	2.74633	Up	1.32786e-10	8.48569e-09
7.17_254.1513n	Palitantin, (+)-	1.73342	3.12575	Up	1.33683e-10	8.48569e-09
8.20_409.1842m/z	3b-Hydroxy-6b-(2,3-epoxy-2-methylbutanoyloxy)-7(11)-eremophilen-12,8b-olide	2.42159	9.24439	Up	1.37068e-10	8.59822e-09
11.89_339.2169m/z	10-Oxo-11-octadecen-13-olide	2.34919	8.1138	Up	1.39374e-10	8.64122e-09
10.23_352.1339n	Estradiol 17-sulfate	1.61692	2.69565	Up	1.54686e-10	9.48027e-09
10.51_292.2036n	13-keto-9Z,11E,15Z-octadecatrienoic acid	1.6108	2.67556	Up	1.57562e-10	9.5468e-09
4.27_262.1103m/z	9-Hydroxyellipticine	1.43862	2.19325	Up	1.6671e-10	9.887e-09
4.11_307.1759m/z	N1-trans-Feruloylagmatine	2.40623	8.99892	Up	1.66885e-10	9.887e-09
3.71_359.1307m/z	8-Epiloganic acid	2.20618	6.33952	Up	1.68804e-10	9.89079e-09
6.45_289.1791m/z	Dimethylphysostigmine	1.70292	3.00561	Up	1.94406e-10	1.10274e-08
10.65_297.2337m/z	4-tert-Butylaniline	1.57641	2.56712	Up	1.99257e-10	1.11836e-08
11.70_322.2499n	(-)-2,7-Dolabelladiene-6beta,10alpha,18-triol	1.44272	2.20298	Up	2.01986e-10	1.1186e-08
9.33_709.3905m/z	PA(10:0/PGF1alpha)	2.5789	12.4816	Up	2.03496e-10	1.1186e-08
4.84_356.2076m/z	(5,7)-Decadienoylcarnitine	2.17178	5.98809	Up	2.11698e-10	1.12081e-08
9.32_367.1407m/z	Labetalol	1.75284	3.20961	Up	2.12307e-10	1.12081e-08
3.99_243.0483m/z	Carboxymethyl cellulose, sodium salt	1.6284	0.365487	Down	2.208e-10	1.14997e-08
10.61_342.2630m/z	1-Acetoxy-2-hydroxy-16-heptadecyn-4-one	1.8978	3.92251	Up	2.22835e-10	1.14997e-08
6.35_639.2343m/z	Isomugineic acid	2.60714	13.1905	Up	2.243e-10	1.14997e-08
10.52_338.2681m/z	20-Hydroxyeicosatetraenic acid	1.68952	2.95487	Up	2.47619e-10	1.24705e-08
11.32_291.2313m/z	5-Ethylpentadecane-2,4-dione	1.60924	2.67195	Up	2.5304e-10	1.24705e-08
4.46_367.1030m/z	3-Feruloylquinic acid	1.69376	2.97174	Up	2.5438e-10	1.24705e-08
4.13_453.1974m/z	Gln-Val-Tyr	1.64881	2.80699	Up	2.54929e-10	1.24705e-08
9.47_266.1879n	7-Hydroxy-10E-Hexadecen-8-ynoic acid	1.45845	2.24201	Up	2.61644e-10	1.25703e-08
10.51_314.1854n	19-Oxo-all-trans-retinoic acid	1.63025	2.74246	Up	2.61685e-10	1.25703e-08
4.88_329.1255n	N-trans-Feruloyloctopamine	4.18044	763.264	Up	3.15975e-10	1.49095e-08
9.50_356.2787m/z	11-deoxy-PGF2a	1.63868	2.77228	Up	3.2597e-10	1.52462e-08
6.40_561.2914m/z	Caffeine, 8-((3-methoxypropyl)amino)-	2.54849	11.7869	Up	3.3107e-10	1.53501e-08
10.70_370.2944m/z	Persediene	1.71844	3.06878	Up	3.41173e-10	1.56123e-08
7.18_253.1442m/z	3-Hydroxy-beta-ionone	1.88444	3.85258	Up	3.42581e-10	1.56123e-08
4.11_288.1088m/z	L-arginino-succinate	1.70149	3.00221	Up	3.53749e-10	1.59847e-08
10.25_342.2631m/z	avocadenyne acetate	2.08044	5.17723	Up	3.82027e-10	1.69747e-08
6.22_333.1301m/z	tetranor-PGJM	2.32866	7.84557	Up	3.90881e-10	1.70139e-08
9.84_263.1649m/z	2,6-Di-tert-butyl-4-methylene-2,5-cyclohexadienone	1.47154	2.27649	Up	3.92481e-10	1.70139e-08
8.52_307.1912m/z	16-A1-PhytoP	1.65568	2.83348	Up	3.95969e-10	1.70267e-08
10.23_339.1900m/z	19-Hydroxy-all-trans-retinoic acid	1.59767	2.63766	Up	4.29502e-10	1.83208e-08
3.87_327.1083m/z	Deutzioside	2.14355	5.73014	Up	4.38491e-10	1.85558e-08
10.23_294.2192n	alpha-kamlolenic acid	1.73078	3.12119	Up	4.58047e-10	1.92307e-08
9.32_328.2476m/z	9S-hydroxy-10S,11S-epoxy-12Z,15Z-octadecadienoic acid	1.68704	2.94951	Up	4.94791e-10	2.04035e-08
6.85_263.1636m/z	(1R,7S,13S,15S)-2,15-Dihydroxy-7-methyl-6-oxabicyclo[11.3.0]hexadeca-3,11-dien-5-one	1.35408	2.00739	Up	4.9746e-10	2.04035e-08
7.74_467.2257m/z	6,7-Dimethyl-2-phenylquinoxaline	2.37267	8.49399	Up	5.24489e-10	2.13479e-08
10.04_305.2104m/z	12-hydroxy-8E,10E-heptadecadienoic acid	1.50008	2.35232	Up	5.61073e-10	2.24935e-08
8.07_333.2031m/z	6-Methylgingediol	1.58596	2.60176	Up	5.87329e-10	2.32045e-08
10.65_587.4311m/z	(9S,10E,12Z,15Z)-9-Hydroxy-10,12,15-octadecatrienoic acid	2.63253	13.9319	Up	5.87512e-10	2.32045e-08
11.20_368.2787m/z	Isocarbacyclin	1.50528	2.36641	Up	5.92908e-10	2.32455e-08
9.84_331.1524m/z	3-(2-Butynyl)-5-methyl-2-(piperazin-1-yl)-3,5-dihydroimidazo[4,5-d]pyridazin-4-one	1.69204	2.97017	Up	6.0999e-10	2.3626e-08
4.97_327.1044m/z	Domesticoside	1.74899	3.20029	Up	6.11477e-10	2.3626e-08
10.93_278.1875n	1-(4-Hydroxy-3-methoxyphenyl)-3-decanone	1.53666	2.45418	Up	6.75771e-10	2.57372e-08
10.70_289.2155m/z	Dihydromonacolin L	1.55085	2.49552	Up	6.80614e-10	2.57378e-08
10.51_427.1707m/z	Larotrectinib	1.62959	2.74538	Up	6.98573e-10	2.62309e-08
3.42_410.1550m/z	cyclic N-Acetylserotonin glucuronide	1.73537	0.318181	Down	7.09974e-10	2.64726e-08
11.39_359.1837m/z	Pentosidine	2.84614	21.7728	Up	7.24743e-10	2.6705e-08
7.20_307.1157m/z	Mono-(2-ethyl-5-carboxypentyl) phthalate	2.25547	6.92093	Up	7.31232e-10	2.6705e-08
6.02_615.1618m/z	1-(2-Hydroxyethyloxymethyl)-6-phenyl thiothymine	2.27894	7.2135	Up	7.96453e-10	2.86938e-08
8.12_377.2092m/z	PA(15:0/0:0)	2.7489	17.713	Up	8.20276e-10	2.87836e-08
8.31_307.1912m/z	16-J1-PhytoP	1.52919	2.4344	Up	8.2975e-10	2.87836e-08
10.63_557.4552m/z	DG(15:0/0:0/18:4n3)	2.14673	5.77306	Up	8.29928e-10	2.87836e-08
6.33_346.1990n	(3S,4S)-3-hydroxytetradecane-1,3,4-tricarboxylic acid	1.69406	0.335697	Down	8.30932e-10	2.87836e-08
9.51_367.1656m/z	3-((Dimethylamino)methyl)-6-methoxy-2-methyl-4-phenylisoquinolin-1(2H)-one	2.39797	8.91519	Up	8.31334e-10	2.87836e-08
6.61_413.2151m/z	20-dihydroxyleukotriene B4	1.93449	4.15524	Up	9.1624e-10	3.15186e-08
10.45_356.2786m/z	12-keto-10,11,14,15-tetrahydro-LTB4	1.65365	2.83132	Up	9.25272e-10	3.16253e-08
10.52_607.3956m/z	Muricin D	2.47755	10.3416	Up	1.00363e-09	3.39536e-08
6.69_469.1681m/z	N,N'-diacetylchitobiose	1.89123	0.256296	Down	1.00613e-09	3.39536e-08
10.23_241.1945m/z	2-Acetyl-3,5,5,6,8,8-hexamethyl-5,6,7,8- tetrahydronaphthalene	1.62626	2.73595	Up	1.06417e-09	3.5106e-08
9.49_310.2142n	(9Z,11R,12S,13S,15Z)-12,13-Epoxy-11-hydroxy-9,15-octadecadienoic acid	1.70634	3.02879	Up	1.0651e-09	3.5106e-08
9.33_377.1941m/z	PGE3 1,15-lactone	1.6409	2.78671	Up	1.06661e-09	3.5106e-08
7.26_347.1822m/z	Dinor-PGD2	1.5917	2.62343	Up	1.08559e-09	3.55114e-08
6.06_325.1996m/z	(-)-11-Hydroxy-9,15,16-trioxooctadecanoic acid	1.41946	2.15341	Up	1.09356e-09	3.5554e-08
10.86_326.2453n	1-Acetoxy-2-hydroxy-16-heptadecen-4-one	1.93674	4.17035	Up	1.10107e-09	3.55812e-08
9.70_307.1912m/z	Methylgingerol	1.69635	2.99159	Up	1.1856e-09	3.80822e-08
10.65_296.2346n	13S-HODE	1.5155	2.39715	Up	1.21913e-09	3.89245e-08
9.37_358.2943m/z	10-Methyldodecanoylcarnitine	1.93917	4.18662	Up	1.23641e-09	3.92414e-08
10.23_361.1993m/z	all-trans-5,6-Epoxyretinoic acid	1.57662	2.57632	Up	1.26568e-09	3.97537e-08
7.46_368.2423m/z	Tridec-10-enedioylcarnitine	1.82531	3.55632	Up	1.26746e-09	3.97537e-08
6.69_402.1880n	D-Linalool 3-(6''-malonylglucoside)	1.86155	0.267181	Down	1.33284e-09	4.15596e-08
9.65_323.2224m/z	estrane-3alpha,17alpha-diol	2.03251	4.82216	Up	1.35472e-09	4.19962e-08
0.76_261.0368m/z	D-fructose 1-phosphate	1.38996	0.479173	Down	1.43127e-09	4.36087e-08
5.95_370.2596m/z	N-pentadecanoyl-L-Homoserine lactone	2.28124	7.26128	Up	1.46188e-09	4.42884e-08
6.45_354.2630m/z	ent-3-oxo,14alpha,16beta,17-trihydroxyatisane	1.81823	3.52232	Up	1.50461e-09	4.50707e-08
8.87_328.2476m/z	7S,8S-DiHOTrE	1.73528	3.14954	Up	1.6319e-09	4.83661e-08
4.65_92.0623n	Toluene	1.44724	0.450287	Down	1.63276e-09	4.83661e-08
10.52_340.2748m/z	Aprindine	1.73573	3.15117	Up	1.64203e-09	4.83718e-08
5.84_189.1129m/z	Octanoic acid	1.59108	2.62359	Up	1.66239e-09	4.86332e-08
9.77_358.2944m/z	11-deoxy-PGF1a	1.76409	3.27339	Up	1.66914e-09	4.86332e-08
2.24_503.2451m/z	glas#16	1.44109	2.20661	Up	1.70891e-09	4.95213e-08
9.33_310.2142n	Plasmodiophorol A	1.59259	2.62874	Up	1.7237e-09	4.96798e-08
7.72_323.1862m/z	Lactapiperanol D	1.77569	3.32568	Up	1.79363e-09	5.14173e-08
6.22_918.4787n	Neogitogenin 3-[glucosyl-(1->2)-glucosyl-(1->4)-galactoside]	1.53213	0.408748	Down	1.80573e-09	5.14874e-08
11.04_384.3099m/z	N-Myristoyl Arginine	1.76783	3.29066	Up	1.82854e-09	5.17299e-08
6.24_918.4813n	Melongoside O	1.43625	0.455468	Down	1.85309e-09	5.19479e-08
6.17_463.1925m/z	Diaminopyrene	2.27704	7.21613	Up	1.87862e-09	5.19479e-08
3.53_271.0822m/z	4-Hydroxy-5-(3',5'-dihydroxyphenyl)-valeric acid	1.49956	2.35593	Up	1.88033e-09	5.19479e-08
3.20_345.1894n	Val-Ile-Asp	1.3936	0.477088	Down	1.97102e-09	5.38947e-08
3.59_295.0784m/z	isorhamnetin 3-rutinoside-7-glucoside	1.47224	2.28472	Up	2.063e-09	5.58371e-08
7.67_333.2029m/z	Pedunculatic acid	1.59449	2.63576	Up	2.09409e-09	5.63923e-08
5.26_341.1212m/z	Marasmal	1.52672	2.43122	Up	2.15551e-09	5.77546e-08
5.14_221.1179m/z	Dehydrovomifoliol	2.26745	7.10281	Up	2.19708e-09	5.85741e-08
7.21_239.1286m/z	Dodecatrienoic acid	1.45315	2.23723	Up	2.40017e-09	6.36702e-08
10.23_351.1706m/z	11-Hydroxyyohimbine	1.94658	4.24108	Up	2.41949e-09	6.3865e-08
9.47_267.1869m/z	N-(1,3-Dimethylbutyl)-N'-phenyl-p-phenylenediamine	1.58089	2.59322	Up	2.46039e-09	6.43383e-08
6.06_409.1841m/z	Gibberellin A44 diacid	1.55502	2.51553	Up	2.51734e-09	6.51615e-08
6.03_344.2191n	oscr#19	1.80083	3.4459	Up	2.52334e-09	6.51615e-08
4.46_435.0904m/z	Taxifolin 3-arabinoside	1.7316	3.13842	Up	2.52971e-09	6.51615e-08
8.31_375.1785m/z	Diflucortolone	1.56429	2.54371	Up	2.64821e-09	6.77534e-08
9.77_312.2295n	alpha-9,10-DiHODE	1.46856	2.27676	Up	2.65575e-09	6.77534e-08
10.26_603.4261m/z	DG(18:4/14:1/0:0)	3.46533	97.538	Up	2.68456e-09	6.79411e-08
10.65_363.2150m/z	5S-HEPE	1.50602	2.37542	Up	2.82915e-09	7.08217e-08
11.66_306.2188n	Methyl 8-hydroxy-11E,17-Octadecadien-9-ynoate	1.52237	2.4208	Up	2.88497e-09	7.18815e-08
5.70_380.1111m/z	Alanycarb	2.47283	10.3072	Up	2.94582e-09	7.30562e-08
10.91_340.2839m/z	12(S)-HETrE	1.38899	2.08823	Up	3.03539e-09	7.49291e-08
6.61_345.2277m/z	MG(14:1/0:0/0:0)	1.9122	4.03845	Up	3.22594e-09	7.92658e-08
5.58_370.2579m/z	PGK1	2.03123	4.83034	Up	3.36112e-09	8.18334e-08
11.66_352.2839m/z	Palmitoyl Serinol	1.5301	2.44371	Up	3.44568e-09	8.31329e-08
9.75_368.2553n	MG(0:0/18:2+=O/0:0)	1.6057	2.67541	Up	3.4908e-09	8.3842e-08
6.46_281.1755m/z	Hernandulcin	1.57996	2.59276	Up	3.51425e-09	8.39979e-08
5.52_341.1964m/z	Prostaglandin F-main urinary metabolite	1.67196	2.90727	Up	3.54455e-09	8.39979e-08
5.51_426.1741m/z	sinefungin	2.54854	11.9389	Up	3.56249e-09	8.40496e-08
9.82_267.1856m/z	Cyclizine	1.76249	3.27364	Up	3.68276e-09	8.65043e-08
9.00_283.1912m/z	Tricyclohumuladiol	1.6584	2.85839	Up	3.69976e-09	8.65225e-08
10.20_393.2603m/z	VIPROSTOL	1.53868	2.46963	Up	3.80102e-09	8.81175e-08
10.07_329.1717m/z	Glycerol 1-(5-hydroxydodecanoate)	2.26752	7.12671	Up	3.84957e-09	8.88567e-08
7.78_575.3565m/z	agavoside A	2.00439	0.215431	Down	4.0008e-09	9.15547e-08
10.90_361.1993m/z	12-deoxy-J2-IsoP	1.40104	2.11614	Up	4.04665e-09	9.21471e-08
8.48_323.1861m/z	12-oxo-14,18-dihydroxy-9Z,13E,15Z-octadecatrienoic acid	1.41124	2.1397	Up	4.06125e-09	9.21471e-08
6.06_295.1547m/z	alhpa-tocopheronic acid	1.39824	2.11014	Up	4.1017e-09	9.25128e-08
8.48_289.1792m/z	D-Homo-A-nor-17a-oxaandrost-3(5)-ene-2,17-dione	1.51153	2.3932	Up	4.11206e-09	9.25128e-08
6.99_313.1655m/z	Corey PG-Lactone Diol	1.50023	2.36319	Up	4.16041e-09	9.32071e-08
8.52_443.1657m/z	9-(1,3-Dioxolan-2-yl)purine-2,6-diamine	1.82249	3.55725	Up	4.29611e-09	9.43541e-08
4.46_509.2232m/z	Linalool oxide D 3-[apiosyl-(1->6)-glucoside]	1.44533	0.450439	Down	4.30008e-09	9.43541e-08
4.63_321.1188m/z	Triethyl citrate	1.44581	2.22267	Up	4.46963e-09	9.72738e-08
4.84_599.2338m/z	Ssioriside	1.94041	4.21745	Up	4.92594e-09	1.06336e-07
4.51_333.1553m/z	tetrahydropterin	1.38838	2.08917	Up	5.04192e-09	1.07966e-07
5.06_197.0805m/z	Homoveratric acid	1.8562	3.73329	Up	5.10887e-09	1.08962e-07
7.83_289.1791m/z	5'-Carboxy-gamma-chromanol	1.6959	3.00238	Up	5.13013e-09	1.0898e-07
11.37_434.1758m/z	Cytidine, 2'-deoxy-2',2'-difluoro-N-(1-oxo-2-propylpentyl)-	2.24876	6.90643	Up	5.36384e-09	1.12598e-07
5.52_409.1839m/z	Hypochoeroside A	1.7775	3.34591	Up	5.42792e-09	1.1321e-07
10.51_327.1726m/z	Egregiachloride B	1.97837	4.46494	Up	5.50518e-09	1.14216e-07
4.02_424.1937n	Lys-Asp-Tyr	1.73665	3.16968	Up	5.91157e-09	1.21701e-07
8.79_379.2251m/z	Tris(2-butoxyethyl) phosphate	2.52078	11.3586	Up	5.9877e-09	1.22794e-07
3.25_465.0809m/z	BL IV	1.46011	0.442537	Down	6.02981e-09	1.23184e-07
9.84_399.1397m/z	O-Desmethyldiltiazem	1.7625	3.27969	Up	6.18502e-09	1.25394e-07
2.99_259.0421m/z	3-Mercaptolactate-cysteine disulfide	1.4309	2.18853	Up	6.4588e-09	1.29956e-07
7.74_415.3199m/z	Diosgenin	1.61776	0.367338	Down	6.57067e-09	1.31216e-07
8.36_593.2632m/z	Lansamide 3	1.65303	2.84308	Up	6.72482e-09	1.33794e-07
8.71_313.2365m/z	9S,10R,13S-trihydroxyoctadec-11E-enoic acid	1.88347	3.88498	Up	6.84444e-09	1.35667e-07
7.28_323.1845m/z	11-dehydro-2,3-dinor-TXB2	1.72294	3.1133	Up	7.29982e-09	1.43098e-07
7.11_279.1598m/z	7,9-Illudadiene-3,14-diol	1.5289	2.44577	Up	7.34854e-09	1.43525e-07
10.50_628.3702n	Cholylglycyltyrosine	2.71064	16.6353	Up	7.40599e-09	1.43767e-07
9.98_267.1963m/z	(-)-Drimenol	1.49844	2.36094	Up	7.83438e-09	1.50805e-07
9.98_346.2580m/z	9-hydroperoxy-12,13-epoxy-10-octadecenoic acid	2.45892	10.113	Up	7.88326e-09	1.51089e-07
12.35_533.3479m/z	Klyflaccisteroid K	2.30093	7.58574	Up	8.39311e-09	1.59829e-07
12.03_780.5491m/z	PC(18:1/16:1)	1.9358	0.238263	Down	8.45511e-09	1.59908e-07
9.77_379.2099m/z	13,14-dihydro-15-keto Prostaglandin J2	1.53098	2.45305	Up	8.82216e-09	1.65052e-07
7.21_301.2018m/z	10-hydroxy-hexadecan-1,16-dioic acid	2.09389	0.186562	Down	8.93513e-09	1.66581e-07
6.02_343.2121m/z	delta14-10-PhytoF	1.73564	3.17019	Up	9.12999e-09	1.69621e-07
3.84_296.0772m/z	N-Phenylacetylaspartic acid	1.37876	2.06975	Up	9.16577e-09	1.69694e-07
12.51_247.1172m/z	Ilicifolinoside A	1.46069	0.441885	Down	9.34854e-09	1.71884e-07
6.37_357.1916m/z	(7Z)-14-hydroxy-10,13-dioxoheptadec-7-enoic acid	1.5243	2.43478	Up	9.76226e-09	1.78262e-07
4.23_230.9962m/z	5-(Methoxycarbonyl)thiophene-2-carboxylic acid	1.42291	2.17178	Up	9.91718e-09	1.80447e-07
10.25_310.2137n	9-oxo-12,13-epoxy-10-octadecenoic acid	1.61196	2.70571	Up	9.94961e-09	1.80447e-07
5.53_307.1895m/z	M 344	1.66422	2.88907	Up	1.01162e-08	1.82847e-07
10.23_345.2030m/z	(2E,7E)-Nona-2,7-dienedioylcarnitine	1.46595	2.27762	Up	1.04352e-08	1.86714e-07
8.07_671.4736m/z	DG(13:0/0:0/PGF1alpha)	2.75046	18.1578	Up	1.08861e-08	1.94129e-07
9.60_325.2016m/z	Dihydropanaxacol	2.08245	5.26622	Up	1.09622e-08	1.94834e-07
3.33_373.2440m/z	Curvacin A	1.6727	0.34225	Down	1.13297e-08	1.98947e-07
9.82_356.2556n	13,14-dihydro-PGE1	1.69955	3.02438	Up	1.13428e-08	1.98947e-07
3.70_403.1222m/z	Scandoside methyl ester	1.73688	3.17714	Up	1.15045e-08	2.0109e-07
5.65_389.1815m/z	ascr#4	1.37193	2.05673	Up	1.15769e-08	2.0109e-07
3.20_213.1595m/z	[3-(2-Aminopropyl)-6-methylidenecyclohexa-1,3-dien-1-yl]methanediol	1.40951	0.467173	Down	1.15781e-08	2.0109e-07
8.07_367.2351m/z	Fumigaclavine C	2.2564	7.03501	Up	1.16756e-08	2.02124e-07
8.87_356.2787m/z	(+-)-Zoapatanol	1.69905	3.02254	Up	1.17987e-08	2.03595e-07
5.26_273.1341m/z	ascr#7	1.45942	2.26217	Up	1.19407e-08	2.05379e-07
9.46_363.2134m/z	2-beta-Ethoxydihydrophytuberin	1.47051	2.29002	Up	1.2285e-08	2.09948e-07
8.79_411.2362m/z	Prostaglandin E2 methyl ester	1.84489	3.68706	Up	1.3102e-08	2.21458e-07
9.44_337.2382m/z	3b,17b-Dihydroxyetiocholane	1.75245	0.308039	Down	1.31246e-08	2.21458e-07
9.82_310.2370m/z	alpha-Licanic acid	1.70709	3.05481	Up	1.32509e-08	2.22882e-07
10.00_211.1326m/z	Dihydro-3-(1-octenyl)-2,5-furandione	1.44876	2.23617	Up	1.33225e-08	2.23383e-07
2.35_409.2075m/z	N-(1-Carboxy-3-carboxanilidopropyl)alanylproline	1.69029	0.33457	Down	1.36284e-08	2.27795e-07
10.26_309.2068m/z	Octadeca-2,4-dienedioic acid	1.66636	2.90041	Up	1.44248e-08	2.37765e-07
10.49_323.2223m/z	Siegesbeckin G	1.71231	3.0771	Up	1.44881e-08	2.37765e-07
9.84_362.1254m/z	1-[(4-Aminophenyl)methyl]-3-(3-nitrophenyl)imidazo[4,5-b]pyridin-2-one	1.72972	3.15	Up	1.45712e-08	2.37765e-07
9.77_311.2225m/z	9-hydroxy-10-oxo-12Z-octadecenoic acid	1.45508	2.25241	Up	1.45816e-08	2.37765e-07
9.46_323.1145m/z	7-(Diethylphosphinoyloxy)-3-cyano-4-methylcoumarin	1.65283	2.8507	Up	1.47756e-08	2.40194e-07
10.63_326.2683m/z	1,18-Diamino-5,9,14-triazaoctadecane	1.36236	2.0383	Up	1.58709e-08	2.53775e-07
6.63_427.2656m/z	bhos#26	1.87941	3.87679	Up	1.58967e-08	2.53775e-07
6.92_370.2594m/z	Sphingofungin B	2.06975	5.17327	Up	1.66787e-08	2.63636e-07
2.64_249.1208n	1-Deoxy-1-morpholino-D-fructose	1.42099	2.17082	Up	1.67825e-08	2.63965e-07
6.95_325.2017m/z	delta14-9-PhytoF	1.37603	2.06817	Up	1.70191e-08	2.66116e-07
10.23_677.4011m/z	PA(12:0/18:1-O(9S,10R))	2.30505	7.68532	Up	1.82412e-08	2.80294e-07
6.45_298.1643m/z	Crispolide	1.88025	3.88531	Up	1.83606e-08	2.81319e-07
8.71_344.2555n	12,13-dihydroxy-11-methoxy-9-octadecenoic acid	1.64192	2.81513	Up	1.94411e-08	2.95327e-07
1.86_183.1125m/z	2-Amino-3-(4-hydroxyphenyl)propanal	1.51617	0.413818	Down	1.97082e-08	2.98534e-07
5.85_343.1412n	N-trans-Feruloyl-4-O-methyldopamine	3.8638	308.258	Up	1.99625e-08	3.0153e-07
5.01_167.0700m/z	3-(3-Hydroxyphenyl)propanoic acid	1.36177	2.0387	Up	2.08989e-08	3.13014e-07
8.72_283.1911m/z	Campherene-2,13-diol	1.62829	2.76901	Up	2.09832e-08	3.13397e-07
5.90_787.3046m/z	Antibiotic 205t3	3.31757	68.431	Up	2.11581e-08	3.15125e-07
4.79_418.1831n	2-[4-(3-Hydroxypropyl)-2-methoxyphenoxy]-1,3-propanediol 1-glucoside	1.40575	0.468149	Down	2.12876e-08	3.16171e-07
5.65_531.2052m/z	URB754	1.80279	3.48289	Up	2.16686e-08	3.20936e-07
4.04_266.1382m/z	3-Methylbut-2-enoylcarnitine	1.59295	2.65146	Up	2.18658e-08	3.22068e-07
3.97_413.1662m/z	(2S)-2-Butanol O-[b-D-Apiofuranosyl-(1->6)-b-D-glucopyranoside]	1.56423	2.55981	Up	2.21124e-08	3.24803e-07
8.98_341.2329m/z	ascr#22	2.10795	5.51051	Up	2.21857e-08	3.24944e-07
8.57_339.2171m/z	13S-HOTrE(gamma)	1.86818	3.82246	Up	2.22439e-08	3.24944e-07
10.51_439.1266m/z	Dehydroxyzyleuton	1.64049	2.81099	Up	2.30683e-08	3.35352e-07
10.18_278.1873n	12-oxo-5E,8E,10Z-heptadecatrienoic acid	2.03462	4.90796	Up	2.31411e-08	3.35352e-07
9.46_497.3615m/z	Theonellasterol G	2.44675	9.96921	Up	2.3145e-08	3.35352e-07
7.24_621.4344m/z	Ginsenoside Rh1	1.5259	2.44743	Up	2.39434e-08	3.45979e-07
12.44_600.4154n	(3S,4R,3'R,4'R)-Crustaxanthin	1.75422	0.30668	Down	2.43504e-08	3.50699e-07
6.53_301.1653m/z	5-Nonyltetrahydro-2-oxo-3-furancarboxylic acid	1.8197	3.56791	Up	2.44016e-08	3.50699e-07
8.71_756.5666n	PA(22:2/18:0)	2.19872	6.40875	Up	2.50337e-08	3.58816e-07
6.63_381.2239m/z	oscr#21	1.72811	3.15187	Up	2.56306e-08	3.66387e-07
4.77_313.1654m/z	(4R,6S)-p-Menth-1-ene-4,6-diol 4-glucoside	1.53795	2.48275	Up	2.63311e-08	3.75146e-07
8.07_399.1667m/z	Camostat	3.08678	38.9589	Up	2.6384e-08	3.75146e-07
6.58_319.1143m/z	Vomitoxin	1.55357	0.395236	Down	2.64625e-08	3.7526e-07
5.53_289.1791m/z	Estriol	1.83884	3.66759	Up	2.65614e-08	3.75665e-07
8.09_342.2401n	methyl 9,12-dihydroxy-13-oxo-10-octadecenoate	1.89513	3.97778	Up	2.69936e-08	3.80767e-07
8.03_150.1356m/z	(3-Aminopropoxy)guanidine	2.02344	4.82773	Up	2.78513e-08	3.91829e-07
9.77_330.2632m/z	12R,13S-epoxy-9S-hydroxy-10E-octadecenoic acid	1.46833	2.29126	Up	2.82539e-08	3.96131e-07
4.16_494.1188m/z	Bictegravir	1.36461	2.0461	Up	2.83057e-08	3.96131e-07
12.60_653.2571m/z	13-Acetyl-9-Dihydrobaccatin III	2.92362	26.7754	Up	2.86329e-08	3.99661e-07
8.09_343.2389m/z	16b-Hydroxystanozolol	2.01656	4.77708	Up	2.97542e-08	4.12077e-07
9.46_213.1635m/z	13Z,15-Hexadecadiene-2,4-diyne-1-ol	1.56436	2.56318	Up	3.03602e-08	4.18297e-07
7.28_362.1699n	Hydroxyisonobilin	1.50699	2.39529	Up	3.04878e-08	4.18972e-07
4.79_301.1654m/z	Monomenthyl succinate	1.65671	2.87443	Up	3.09549e-08	4.24297e-07
5.99_289.1791m/z	17-Epiestriol	1.47324	2.3042	Up	3.11493e-08	4.25866e-07
1.45_189.0401m/z	2-O-Methylascorbic acid	1.42004	2.17202	Up	3.21944e-08	4.37909e-07
1.19_374.1438m/z	(2R,3S,5R)-2-[6-[[(1S,2S)-2-Hydroxycyclopentyl]amino]-9-purinyl]-5-(hydroxymethyl)oxolane-3,4-diol	1.44805	2.2405	Up	3.25948e-08	4.42228e-07
9.86_279.1962m/z	12S-HHTrE	1.92039	4.13452	Up	3.33205e-08	4.49785e-07
6.03_389.1903m/z	2-Methoxy-4-(2-(methylamino)propyl)phenyl beta-D-glucopyranosiduronic acid	1.93754	4.24192	Up	3.38351e-08	4.55578e-07
5.26_313.1654m/z	3,11,12-Trihydroxy-1(10)-spirovetiven-2-one	1.43358	2.20513	Up	3.40679e-08	4.57557e-07
3.06_361.1978m/z	Arginyltryptophan	1.66533	0.343846	Down	3.54888e-08	4.73065e-07
10.51_431.1137m/z	8-Cinnamoyl-3,4-dihydro-5,7-dihydroxy-4-phenylcoumarin	1.93367	4.21729	Up	3.75318e-08	4.9781e-07
8.23_246.1616n	11Z-Hexadecen-7,9-diynoic acid	1.37039	2.06065	Up	3.83597e-08	5.07528e-07
8.80_479.2605m/z	Diflucortolone valerate	1.35994	2.03858	Up	3.88295e-08	5.12472e-07
8.00_349.1629m/z	2-Aminoheptanedioic acid	1.45043	2.24754	Up	4.00631e-08	5.26148e-07
4.85_339.1068m/z	5-p-Coumaroylquinic acid	1.90281	4.03436	Up	4.08298e-08	5.34901e-07
8.12_545.1950m/z	L-Thyronine	2.12806	5.72097	Up	4.25974e-08	5.56689e-07
9.93_313.2291m/z	4-oxo 2-Nonenal-d3	1.56095	2.55608	Up	4.29037e-08	5.59322e-07
6.65_801.4272m/z	Capsicoside B1	1.39751	0.471037	Down	4.33347e-08	5.61114e-07
5.99_346.2347n	oscr#20	2.06264	5.15246	Up	4.33569e-08	5.61114e-07
8.50_459.1607m/z	Diltiazem	2.24248	6.93779	Up	4.55761e-08	5.84163e-07
9.47_401.1552m/z	Hycanthone	1.53664	2.48386	Up	4.73503e-08	6.04e-07
3.70_484.0547m/z	(R)-AM1241	1.66073	0.345369	Down	4.86154e-08	6.17185e-07
5.97_413.2157m/z	20-hydroxy-PGD2	1.77842	3.38506	Up	4.98891e-08	6.30352e-07
10.52_337.1740m/z	E-64c	1.57702	2.60899	Up	5.10969e-08	6.44087e-07
10.90_433.1294m/z	Calomelanol D-1	1.74882	3.25033	Up	5.14439e-08	6.44515e-07
5.33_315.1807m/z	4-keto-n-caprylic acid	1.63516	2.80288	Up	5.14935e-08	6.44515e-07
7.33_625.2531m/z	3-O-acetylecdysone 2-phosphate	2.34671	8.35165	Up	5.18039e-08	6.46881e-07
5.52_477.1711m/z	Ilepatril	1.91874	4.13792	Up	5.20992e-08	6.49049e-07
10.23_358.2711n	9,12-dimethoxy-13-hydroxy-10-octadecenoic acid	1.44682	2.24164	Up	5.2583e-08	6.52029e-07
7.26_298.2139n	8E-Heptadecenedioic acid	1.8057	3.51671	Up	5.35488e-08	6.62464e-07
10.77_377.2293m/z	6-Hydroxydec-7-enedioylcarnitine	1.39736	2.12339	Up	5.51954e-08	6.79681e-07
9.28_409.2551m/z	Mangalkanyl glucoside	1.93946	4.26752	Up	5.74371e-08	7.00811e-07
11.31_307.2275m/z	Ceriporic acid A	1.8908	3.97144	Up	5.80106e-08	7.06192e-07
13.03_589.2432m/z	Antiaroside C	1.5196	0.410082	Down	5.91876e-08	7.17246e-07
10.65_431.2023m/z	Oliceridine	1.51235	2.41642	Up	5.96528e-08	7.21155e-07
10.51_495.1583m/z	1-Hydroxy-6-methoxypyrene	1.71165	3.09647	Up	6.00264e-08	7.22485e-07
6.59_313.2018m/z	Berkeleylactone L	1.69138	3.01595	Up	6.01996e-08	7.22938e-07
6.53_369.1527m/z	5-(Galactosylhydroxy)-L-Lysine	2.03405	4.93142	Up	6.15608e-08	7.32683e-07
11.87_370.2944m/z	N-oleoyl L-serine	1.78979	3.44206	Up	6.26094e-08	7.43504e-07
8.09_477.2076m/z	Betamethasone 17-benzoate	1.75277	3.27297	Up	6.39106e-08	7.53919e-07
6.59_381.1892m/z	Berkeleylactone G	1.7413	3.22419	Up	6.54279e-08	7.70114e-07
3.27_346.1880m/z	BROXYQUINOLINE	1.493	0.422943	Down	6.62953e-08	7.78605e-07
10.25_416.3364m/z	12-Hydroxyhexadecanoylcarnitine	2.09004	5.39582	Up	6.65839e-08	7.78906e-07
3.25_412.1697m/z	Formamide, N-((1-((2-(diethylamino)ethyl)amino)-7-methoxy-9-oxo-9H-thioxanthen-4-yl)methyl)-	1.39427	0.472184	Down	6.67577e-08	7.78906e-07
4.25_626.9656m/z	Phosphatidylinositol-3,4,5-trisphosphate	1.51714	2.43136	Up	6.67592e-08	7.78906e-07
7.24_1029.6422m/z	PGP(PGF1alpha/a-25:0)	1.6873	3.00147	Up	6.9566e-08	8.09882e-07
8.84_321.1704m/z	Sugeonyl acetate	1.82513	3.61888	Up	6.98499e-08	8.11416e-07
11.66_359.2200m/z	15-epi-PGA1	1.43645	2.21785	Up	7.0331e-08	8.12705e-07
11.13_695.4004m/z	Roxatidine acetate	2.1279	5.74562	Up	7.11683e-08	8.16064e-07
4.41_563.1037m/z	Genistein 7-O-glucoside-6''-malonate	1.48252	2.33754	Up	7.40958e-08	8.47808e-07
5.54_291.0906m/z	Dibutyl sulfosuccinate	1.35037	0.494349	Down	7.64531e-08	8.72908e-07
5.97_345.2278m/z	9-hydroperoxy-12,13-dihydroxy-10-octadecenoic acid	1.83449	3.67081	Up	7.68176e-08	8.73995e-07
10.39_391.2444m/z	MG(18:2+=O/0:0/0:0)	1.5422	2.50677	Up	7.68761e-08	8.73995e-07
5.74_486.2258m/z	p-Hydroxynefazodone	2.13039	5.78026	Up	7.78778e-08	8.81623e-07
10.39_414.3206m/z	PGF2alpha isopropyl ester	1.74666	3.25017	Up	7.97901e-08	8.95665e-07
8.78_407.2394m/z	Adenosine, 8-(butylamino)-N-cyclopentyl-	1.83841	3.69134	Up	8.25524e-08	9.1702e-07
10.91_249.2208m/z	Sterol	1.45377	2.26448	Up	8.74644e-08	9.65549e-07
4.29_394.1831n	cis-3-Hexenyl b-primeveroside	1.47461	2.31914	Up	8.76838e-08	9.65972e-07
7.50_287.2226m/z	Tetrahydro-2,5-dimethyl-2H-pyranmethanol	1.49522	0.421238	Down	8.83784e-08	9.69617e-07
6.29_221.1169m/z	Formetanate	1.49163	2.36422	Up	9.08451e-08	9.92595e-07
6.59_251.1286m/z	4-Methyl-3Z,5-hexadienoic acid	1.47544	0.430889	Down	9.16755e-08	9.99619e-07
10.20_743.5343m/z	PA(O-20:0/17:0)	3.12514	43.6926	Up	9.32771e-08	1.01501e-06
8.03_324.2293n	Raspailyne A1	1.95802	4.40652	Up	9.69191e-08	1.0461e-06
11.66_380.3152m/z	1-O-(1E,3E,5E,7E,9E-eicosapentenyl)-sn-glycerol	1.61988	2.75868	Up	9.71365e-08	1.04633e-06
11.91_181.0857m/z	Guaifenesin	1.41782	0.45954	Down	9.97738e-08	1.07168e-06
9.37_330.2631m/z	alpha-15,16-DiHODE	1.44891	2.2531	Up	1.02291e-07	1.09301e-06
10.27_312.2534m/z	(9Z,12Z,14E)-16-Hydroxy-9,12,14-octadecatrienoic acid	1.48837	2.35718	Up	1.08451e-07	1.14531e-06
11.82_345.2393m/z	Epoxydocosapentaenoic acid	1.42239	2.18796	Up	1.08473e-07	1.14531e-06
10.02_325.2381m/z	8-methoxy-13-hydroxy-9,11-octadecadienoic acid	1.93998	4.29694	Up	1.22774e-07	1.28108e-06
8.46_326.2085n	9K,12,13-diHODE	1.36049	2.04887	Up	1.30009e-07	1.34986e-06
10.32_379.2448m/z	5-Hydroxydecanedioylcarnitine	1.79515	3.48662	Up	1.31684e-07	1.36298e-06
9.47_469.1424m/z	pyrazoloacridone	1.54023	2.50687	Up	1.3495e-07	1.38642e-06
6.45_238.1200n	2,3-Dihydroxypropyl 4-phenylbutanoate	1.65208	2.88104	Up	1.35447e-07	1.38885e-06
6.42_425.2158m/z	Cinnzeylanine	1.55408	2.54987	Up	1.35979e-07	1.38905e-06
11.45_363.2499m/z	2-[4-[4-(4-Carbamimidoylphenyl)piperazin-1-yl]piperidin-1-yl]acetic acid	1.49087	2.36676	Up	1.35987e-07	1.38905e-06
7.01_323.1880n	PIPERIDOLATE	1.59225	2.67103	Up	1.39271e-07	1.41716e-06
3.79_366.1761m/z	Ser-Trp-Gly	1.74078	3.23785	Up	1.41725e-07	1.43938e-06
9.77_347.2186m/z	Sunepitron	2.04771	5.07969	Up	1.44514e-07	1.45662e-06
9.84_202.0796m/z	ID11614	1.76906	3.36462	Up	1.46946e-07	1.47278e-06
10.23_293.0481m/z	Sodium glucoheptonate	1.87789	3.9262	Up	1.50882e-07	1.50938e-06
4.46_369.1082m/z	Furaltadone	1.87158	3.89008	Up	1.53477e-07	1.53247e-06
10.20_324.2524m/z	[8]-Paradol	2.33527	8.2917	Up	1.54099e-07	1.53581e-06
1.06_374.1076m/z	N-Acetyl-4-O-acetylneuraminic acid	1.47931	2.33656	Up	1.6473e-07	1.6326e-06
5.49_368.2421m/z	2-Hydroxyundecanoylcarnitine	1.50018	2.39594	Up	1.66276e-07	1.63583e-06
3.93_316.2226m/z	Leu-Ile-Ala	1.34879	0.493676	Down	1.66282e-07	1.63583e-06
9.82_402.3205m/z	5-Hydroxypentadecanoylcarnitine	2.16486	6.16143	Up	1.69003e-07	1.65647e-06
5.90_372.2736m/z	PGD1	1.87469	3.90985	Up	1.70217e-07	1.66166e-06
11.29_359.3147m/z	Hexadecyl Acetyl Glycerol	1.80436	3.53652	Up	1.70744e-07	1.66166e-06
5.79_237.0741m/z	N-Acetylcysteamine	1.56742	0.385334	Down	1.70779e-07	1.66166e-06
11.32_293.2377m/z	4,4'-Methylenebis(2,6-diethylaniline)	1.82901	3.66228	Up	1.73556e-07	1.68561e-06
6.28_361.1866m/z	D-Linalool 3-glucoside	1.83804	0.269443	Down	1.74874e-07	1.69532e-06
3.64_421.1675m/z	Pitavastatin	1.82899	3.66519	Up	1.79453e-07	1.73341e-06
3.48_396.1757m/z	Val-Tyr-Asp	1.54463	0.395842	Down	1.80174e-07	1.73479e-06
8.59_479.2233m/z	Phenethyl phenylacetate	1.83577	3.7006	Up	1.80333e-07	1.73479e-06
4.27_327.1047m/z	6-O-p-Coumaroyl-D-glucose	1.34336	2.01615	Up	1.86431e-07	1.78145e-06
6.72_357.2276m/z	14-HpODE	2.25154	7.15962	Up	1.88754e-07	1.80042e-06
8.07_450.2064m/z	Cediranib	2.40702	9.49586	Up	2.01708e-07	1.91712e-06
5.77_963.4800m/z	PA(22:6/0:0)	1.57761	0.38016	Down	2.04104e-07	1.93645e-06
8.48_325.2017m/z	(9R,13S,16S)-d10-12-PhytoF[12S,15S]	1.36419	2.06101	Up	2.06026e-07	1.95121e-06
0.71_379.1046m/z	2-amino-5-methyl-4-phenyl-Thiazole	1.4707	0.431421	Down	2.06559e-07	1.95279e-06
4.77_475.2146m/z	Phe-Phe-Tyr	1.37586	2.08678	Up	2.08297e-07	1.96573e-06
6.02_479.1871m/z	Conivaptan	1.93531	4.28866	Up	2.09515e-07	1.97374e-06
4.16_306.0763m/z	Glutathione	1.46818	2.31026	Up	2.12821e-07	1.99363e-06
4.93_431.1342m/z	Diphenylmethylphosphine oxide	1.46191	2.29422	Up	2.13123e-07	1.99363e-06
4.72_503.1745m/z	Pterosin J	1.56143	2.5804	Up	2.14058e-07	1.99887e-06
11.41_264.2084n	3,7,11-Trimethyl-2,6,10-dodecatrienyl acetate	1.89017	4.01127	Up	2.15255e-07	2.00654e-06
6.24_343.2107m/z	2,3-Dinor-TXB2	1.44262	2.24629	Up	2.2262e-07	2.06437e-06
8.57_389.2266m/z	15-methyl-15S-PGD2	2.06326	5.23727	Up	2.43261e-07	2.22821e-06
4.02_537.1798m/z	Lagociclovir	1.62237	2.78386	Up	2.4344e-07	2.22821e-06
3.25_434.1515m/z	Exatecan	1.36211	0.486018	Down	2.45938e-07	2.24544e-06
10.60_279.1962m/z	5-Pentyl-2-furanoctanoic acid	1.6909	3.04227	Up	2.47787e-07	2.25601e-06
9.57_358.2944m/z	Tridecanoylcarnitine	1.74493	3.27001	Up	2.56159e-07	2.30496e-06
8.48_391.1735m/z	3-Epinobilin	1.42817	2.21246	Up	2.62112e-07	2.34706e-06
8.39_407.2396m/z	Pravastatin lactone	1.68561	3.02117	Up	2.66974e-07	2.38044e-06
4.13_477.1935m/z	Butyl (S)-3-hydroxybutyrate [arabinosyl-(1->6)-glucoside]	2.12856	5.82542	Up	2.69883e-07	2.40018e-06
8.98_297.1704m/z	Urodiolenone	1.37887	0.476871	Down	2.70088e-07	2.40018e-06
7.72_377.1941m/z	14-Deoxy-11,12-didehydroandrographolide	1.76847	3.37844	Up	2.76764e-07	2.44408e-06
5.51_453.1698m/z	Tamsulosin	2.15337	6.08013	Up	2.87141e-07	2.5099e-06
6.92_371.2663n	N-Palmitoyl Aspartic acid	2.12537	5.80371	Up	2.90437e-07	2.52643e-06
5.47_487.2138m/z	Glucosylgalactosyl hydroxylysine	1.6803	3.00468	Up	2.90928e-07	2.52643e-06
8.70_755.5608m/z	PG(O-20:0/17:2)	2.32229	8.17042	Up	2.94849e-07	2.55632e-06
6.33_390.1881n	Pennelliiside A	1.7063	0.321671	Down	2.98452e-07	2.57917e-06
9.49_394.1840m/z	Abeado	1.94674	4.37688	Up	3.06267e-07	2.64242e-06
10.52_392.1515m/z	1,1'-Bis(2-hydroxy-3-methylcarbazole)	1.37561	2.09025	Up	3.14594e-07	2.7039e-06
5.72_589.3181m/z	Kinetensin 4-7	1.36893	2.07532	Up	3.15421e-07	2.7039e-06
10.43_375.2131m/z	Trospectomycin	1.87209	3.9202	Up	3.18333e-07	2.72012e-06
11.66_635.4267m/z	PG(13:0/14:0)	3.10446	42.8111	Up	3.20825e-07	2.73265e-06
4.79_478.2207m/z	4-Hydroxyandrostenedione glucuronide	3.26949	64.4293	Up	3.2817e-07	2.77746e-06
4.31_508.1951m/z	Nitropravastatin	1.64138	2.85745	Up	3.42777e-07	2.87372e-06
11.56_725.4114m/z	Officinoterpenoside C	1.76443	3.36795	Up	3.54605e-07	2.9543e-06
10.65_395.1524m/z	1-(2H-1,3-Benzodioxol-5-yl)-2-[2,6-dimethoxy-4-(prop-2-en-1-yl)phenoxy]propyl acetate	1.7158	3.15325	Up	3.75703e-07	3.10581e-06
5.10_288.2525m/z	N(1),N(12)-diacetylsperminium(2+)	1.46906	0.430755	Down	3.83976e-07	3.16929e-06
7.28_359.2437m/z	Rilmenidine	2.91011	27.2344	Up	3.90526e-07	3.2134e-06
5.21_367.1369m/z	Methylsyringin	1.50289	2.41553	Up	3.96617e-07	3.2585e-06
4.67_275.0571m/z	alpha-Furyl methyl diketone	1.41086	0.459669	Down	4.03645e-07	3.30605e-06
4.72_399.1403m/z	Theasaponin E5	1.76397	3.3698	Up	4.06093e-07	3.32099e-06
10.65_735.5047m/z	Misoprostol acid	1.47543	2.33855	Up	4.12175e-07	3.36213e-06
3.73_304.1334m/z	Ser-Ala-Phe	1.36838	0.481118	Down	4.12384e-07	3.36213e-06
6.29_256.1306n	2-[4-(3-Hydroxypropyl)-2-methoxyphenoxy]-1,3-propanediol	1.4185	2.19404	Up	4.17632e-07	3.39454e-06
8.70_777.5432m/z	PA(20:5/22:0)	3.16798	50.2573	Up	4.27615e-07	3.45461e-06
6.44_277.1053m/z	N-(2-Hydroxyethyl)ethylenediaminetriacetic acid	1.70943	3.13058	Up	4.36126e-07	3.50872e-06
11.20_307.1196m/z	Minoxidil sulphate	1.38184	0.474195	Down	4.37372e-07	3.51215e-06
4.02_481.0981m/z	Homomangiferin	1.5265	2.48541	Up	4.3816e-07	3.51318e-06
4.32_517.2652m/z	triglyceride palmitate	1.53091	2.49828	Up	4.45322e-07	3.55458e-06
9.02_373.1628m/z	Guaiacin	1.61485	2.76996	Up	4.49456e-07	3.58221e-06
8.09_426.2106m/z	Arginyl-glycyl-aspartyl-valine	2.23219	7.00302	Up	4.51352e-07	3.59196e-06
6.69_729.4064m/z	TRAP-6	1.89402	0.245982	Down	4.61315e-07	3.64945e-06
5.70_448.2304n	Acuminoside	1.55214	0.390133	Down	4.64553e-07	3.6642e-06
10.40_807.5259m/z	Eliglustat	2.10725	5.66594	Up	4.6552e-07	3.6664e-06
7.05_297.1704m/z	Acorusdiol	1.34544	2.02949	Up	4.78561e-07	3.76355e-06
5.63_373.2226m/z	Tsangane L 3-glucoside	1.87909	3.97637	Up	4.84921e-07	3.79677e-06
9.35_372.2024m/z	(4E,6Z)-3-Hydroxydeca-4,6-dienoylcarnitine	2.3895	9.3114	Up	4.87047e-07	3.8066e-06
8.91_339.2170m/z	Thiogeraniol	1.75522	3.3369	Up	5.00438e-07	3.90108e-06
10.63_610.4212n	Armillatin	1.51783	2.46211	Up	5.01613e-07	3.90453e-06
5.52_391.1735m/z	Pteroside D	1.72929	3.22051	Up	5.18975e-07	4.02206e-06
5.82_705.3334m/z	Capsianoside I	1.56413	2.60463	Up	5.27137e-07	4.05442e-06
10.65_435.1450m/z	6-Butyryl-5-hydroxy-4-phenylseselin	1.66075	2.94006	Up	5.33102e-07	4.08993e-06
9.68_281.1754m/z	7-Hydroxycostol	1.9569	4.47512	Up	5.62392e-07	4.28995e-06
8.86_447.2149m/z	Dolichyl b-D-glucosyl phosphate	1.36346	2.07036	Up	5.65185e-07	4.3051e-06
6.49_661.3076m/z	4-(4-Fluorophenyl)-3-(4-hydroxy-3-methoxyphenoxymethyl)piperidine	2.06486	5.31305	Up	5.78888e-07	4.38442e-06
10.63_209.1055m/z	Propoxur	2.0736	5.38433	Up	6.0634e-07	4.57933e-06
4.46_505.1561m/z	Methyl salicylate O-[rhamnosyl-(1->6)-glucoside]	1.54862	2.55715	Up	6.16206e-07	4.64726e-06
8.74_279.1597m/z	(1alpha,4beta,5beta)-4-Hydroxy-7(11),10(14)-guaiadien-8-one	1.40702	2.17053	Up	6.21236e-07	4.67198e-06
5.70_561.2158m/z	2'-O-Methyladenosine	1.59669	0.368236	Down	6.70437e-07	4.98574e-06
1.23_188.0552m/z	(1R,4R,5S,6R)-4-Amino-2-oxabicyclo[3.1.0]hexane-4,6-dicarboxylic acid	1.51009	2.44492	Up	6.73349e-07	5.00041e-06
1.06_420.1492m/z	6-[5-(4-carboxy-2-hydroxybutyl)-2-hydroxyphenoxy]-3,4,5-trihydroxyoxane-2-carboxylic acid	1.37487	2.09811	Up	6.91979e-07	5.11738e-06
11.48_368.2786m/z	13,14-dihydro-PGB2 methyl ester	1.76306	3.38178	Up	7.01179e-07	5.16393e-06
11.36_359.2187m/z	1H-Purine-2,6-dione, 7-(2-(ethylamino)ethyl)-3,7-dihydro-1,3-dimethyl-8-(phenylmethyl)-	1.99738	4.77969	Up	7.1954e-07	5.28455e-06
8.05_623.3407m/z	PHODiA-PE	2.45315	10.587	Up	7.41163e-07	5.41353e-06
9.80_400.3049m/z	16,16-dimethyl-PGE1	2.69439	17.2307	Up	7.50945e-07	5.45518e-06
5.82_311.1497m/z	1alpha-Hydroxyarbusculin A	1.34593	2.03557	Up	7.57658e-07	5.49637e-06
12.14_619.4314m/z	5,6-Diepicapsokarpoxanthin	2.06464	0.187925	Down	8.03444e-07	5.75802e-06
7.72_355.2123m/z	2'-Hydroxynicotine	1.91487	4.21558	Up	8.11286e-07	5.80641e-06
4.46_503.0781m/z	Hypericin	1.74689	3.31258	Up	8.28661e-07	5.92282e-06
10.51_585.4158m/z	3-oxo-2-(cis-2'-pentenyl)-cyclopentane-1-octanoate	3.01948	35.7722	Up	8.30823e-07	5.92383e-06
10.72_311.2224m/z	octadecenedioate	2.11356	5.77781	Up	8.31025e-07	5.92383e-06
10.23_368.2787m/z	(S)-[10]-Gingerol	1.41511	2.19532	Up	8.41775e-07	5.97649e-06
5.60_300.1621m/z	N-depropylpropafenone	1.3886	2.13301	Up	9.37029e-07	6.60005e-06
5.83_325.1616m/z	4-Acetoxyscirpene-3,15-diol	1.51292	2.45823	Up	9.81966e-07	6.86218e-06
10.23_472.3926m/z	Erucylphosphocholine	1.59137	2.70853	Up	1.02172e-06	7.10275e-06
9.50_643.4148m/z	(3b,7b,22x)-Cucurbita-5,24-diene-3,7,23-triol 7-glucoside	2.89978	27.3351	Up	1.03743e-06	7.19662e-06
4.00_544.2966m/z	2-O-(beta-D-galactopyranosyl-(1->6)-beta-D-galactopyranosyl) 2S-hydroxyundecanoic acid	1.51977	0.403037	Down	1.05247e-06	7.27855e-06
10.90_497.1741m/z	1-(2-Pyridylazo)-2-naphthol	1.60087	2.74183	Up	1.104e-06	7.5532e-06
11.41_310.2734m/z	N-Myristoyl Valine	2.25162	7.36308	Up	1.10493e-06	7.5532e-06
11.39_427.1707m/z	Metribuzin	2.99662	34.278	Up	1.11039e-06	7.5768e-06
10.77_353.2330m/z	2-[2-(4-Nonylphenoxy)ethoxy]ethanol	2.23197	7.11076	Up	1.11123e-06	7.5768e-06
8.10_379.2083m/z	5,7-Megastigmadien-9-ol glucoside	2.84801	24.3592	Up	1.12164e-06	7.62832e-06
9.32_643.4140m/z	Ginsenoside Rh4	2.86149	25.0787	Up	1.13983e-06	7.72247e-06
4.16_685.3044m/z	JWH 073 4-hydroxyindole metabolite	1.34059	0.492603	Down	1.16971e-06	7.91486e-06
6.13_352.2471m/z	Cymatherol C	1.58783	2.69801	Up	1.18121e-06	7.98252e-06
6.17_407.1740m/z	11,13-Dihydrotaraxinic acid glucosyl ester	1.98658	4.73567	Up	1.20839e-06	8.11478e-06
5.70_368.1468n	Methyl (R)-9-hydroxy-10-undecene-5,7-diynoate glucoside	1.53301	0.396226	Down	1.23841e-06	8.29546e-06
10.56_731.4735m/z	15-methyl-15R-PGD2	1.79174	3.54251	Up	1.26988e-06	8.46774e-06
6.82_299.1861m/z	ascr#16	1.82361	3.70907	Up	1.29425e-06	8.58326e-06
8.14_321.1703m/z	Ginsenoyne C	1.72247	3.22108	Up	1.30543e-06	8.64664e-06
9.77_410.1828m/z	Vernodalol	1.75278	3.35805	Up	1.35099e-06	8.90421e-06
8.79_547.2112m/z	4-Aminophenylphosphorylcholine	2.27787	7.74501	Up	1.41053e-06	9.23949e-06
10.23_277.0636m/z	4H-1,3,2-Benzodioxaphosphorin, 2-(2-methylphenoxy)-, 2-oxide	1.9516	4.49893	Up	1.42477e-06	9.32133e-06
7.20_443.2275m/z	xi-Linalool 3-[rhamnosyl-(1->6)-glucoside]	1.64582	2.91223	Up	1.4585e-06	9.50699e-06
10.67_307.1912m/z	Dihydrocapsiate	1.76317	3.41166	Up	1.46266e-06	9.52247e-06
10.07_305.1756m/z	MENTHYL BENZOATE	2.54188	12.8084	Up	1.52158e-06	9.86994e-06
8.84_331.1888m/z	15-oxo-5S,6R-dihydroxy-7E,9E,11Z,13E-eicosatetraenoic acid	2.42692	10.2344	Up	1.53847e-06	9.96732e-06
9.98_370.2578m/z	Dioxolane A3	2.67218	16.7968	Up	1.57239e-06	1.01256e-05
10.61_281.2106m/z	Convolvulinolic acid	1.45952	2.32072	Up	1.59002e-06	1.02268e-05
10.23_199.1114m/z	o-Methylbenzhydrol	1.36393	2.08455	Up	1.62912e-06	1.04656e-05
10.00_321.2067m/z	(S)-[8]-Gingerol	1.57863	2.6776	Up	1.65148e-06	1.05838e-05
10.00_429.2966m/z	1,25-Dihydroxy-24-oxo-16-ene-vitamin D3	1.38521	0.46861	Down	1.66171e-06	1.06365e-05
4.81_263.0591m/z	5,6-Dihydro-5-fluorouracil	1.47569	0.422815	Down	1.74552e-06	1.10799e-05
9.49_795.4892m/z	Salinomycin	1.91994	4.29727	Up	1.7916e-06	1.13074e-05
11.82_368.3152m/z	13-(3,4-dimethyl-5-propylfuran-2-yl)-tridecanoic acid	1.51378	2.47467	Up	1.79197e-06	1.13074e-05
7.98_362.3256m/z	1-O-(2R-methoxy-4Z-hexadecenyl)-sn-glycerol	2.33447	0.115944	Down	1.798e-06	1.13321e-05
5.91_785.2922m/z	Odevixibat	2.81557	22.983	Up	1.88489e-06	1.18517e-05
11.70_384.3098m/z	N-oleoyl threonine	1.59624	2.74181	Up	1.90639e-06	1.19587e-05
4.49_469.1742m/z	LysoPA(18:4/0:0)	1.74113	0.300846	Down	1.94532e-06	1.21742e-05
0.79_168.1017m/z	2-Methoxy-4-vinylphenol	2.63604	15.6469	Up	1.95597e-06	1.22122e-05
10.51_673.3692m/z	3,6-Ditigloyloxytropan-7-ol	2.89928	27.7976	Up	1.96957e-06	1.22827e-05
0.66_253.0561m/z	4-O-Methylglucuronic acid	1.57467	0.374721	Down	1.98495e-06	1.23642e-05
4.88_645.2032m/z	Loganin pentaacetate	1.46136	0.429654	Down	2.0068e-06	1.24857e-05
9.57_415.3198m/z	7alpha,12alpha,25-Trihydroxycholest-4-en-3-one	1.47688	0.421253	Down	2.1043e-06	1.30013e-05
6.11_916.4658n	Fistuloside C	1.42412	0.447754	Down	2.11932e-06	1.30488e-05
8.53_354.2630m/z	8,15-diHETE(n-3)	2.08545	5.60129	Up	2.14694e-06	1.32035e-05
11.70_361.2340m/z	15-Hydroperoxyeicosa-8Z,11Z,13E-trienoate	1.90001	4.1824	Up	2.2022e-06	1.34967e-05
10.90_446.1766m/z	N-[4-[1-[2-(6-Methylpyridin-2-yl)ethyl]piperidine-4-carbonyl]phenyl]methanesulfonamide	1.70478	3.16489	Up	2.32293e-06	1.41391e-05
5.14_331.1759m/z	6Z-8-Hydroxygeraniol 8-O-glucoside	1.36055	2.08441	Up	2.42065e-06	1.46836e-05
4.02_254.1752m/z	Heptyl 4-hydroxybenzoate	2.502	11.9684	Up	2.45638e-06	1.48834e-05
4.32_757.2554m/z	Aldosecologanin	1.78231	3.52468	Up	2.46463e-06	1.49165e-05
5.04_337.1614m/z	Valganciclovir	1.60392	2.77631	Up	2.52795e-06	1.5265e-05
4.13_521.1848m/z	Aspartyl-Gamma-glutamate	2.19849	6.81482	Up	2.56084e-06	1.54462e-05
1.73_411.1867m/z	Glu-Gln-Leu	1.70773	0.314077	Down	2.69128e-06	1.61235e-05
6.06_314.2086n	2S-hydroxy-3-(10Z-tetradecenoyloxy)-propanoic acid	1.6358	2.89648	Up	2.79586e-06	1.66751e-05
7.04_298.1774n	Tetranor-PGE1	1.36671	2.10007	Up	2.87308e-06	1.70403e-05
7.65_417.1503m/z	Deacetyldiltiazem	1.40912	2.2028	Up	3.01529e-06	1.78046e-05
4.00_543.2441m/z	3b,6a-Dihydroxy-alpha-ionol 9-[apiosyl-(1->6)-glucoside]	1.65166	0.338074	Down	3.12713e-06	1.83028e-05
5.99_311.2207m/z	MG(13:0/0:0/0:0)	1.54929	2.59953	Up	3.15816e-06	1.84642e-05
6.06_381.1892m/z	Tetramethylchromanol glucoside	1.71253	3.21406	Up	3.21405e-06	1.87293e-05
3.70_357.2140m/z	Leu-Gln-Val	1.44614	0.435062	Down	3.28354e-06	1.90096e-05
6.28_345.0927m/z	N-Hydroxy-2-(N-isopropoxybiphenyl-4-ylsulfonamido)acetamide	1.52973	2.53856	Up	3.34406e-06	1.93389e-05
6.22_739.4239m/z	Fumonisin B1	1.69508	0.318365	Down	3.49589e-06	2.00863e-05
1.35_491.1931m/z	N-Acetyl-D-tryptophan	1.44973	0.43275	Down	3.51243e-06	2.01596e-05
5.76_413.1773m/z	Fluocinolone	1.58274	2.71512	Up	3.62598e-06	2.06999e-05
8.72_721.5190m/z	PA(18:3/21:0)	2.48463	11.7152	Up	3.77104e-06	2.14362e-05
11.43_428.3362m/z	Aminopentol	1.38632	2.15217	Up	3.82493e-06	2.17194e-05
11.20_309.1151m/z	N-[5-(4,5-Dihydro-1H-imidazol-2-yl)-2-hydroxy-5,6,7,8-tetrahydronaphthalen-1-yl]methanesulfonamide	1.39701	0.459132	Down	3.8762e-06	2.19654e-05
5.70_510.2184m/z	Pegnivacogin	1.77998	0.282599	Down	3.87648e-06	2.19654e-05
3.27_444.1074m/z	Isopeonidin 3-glucoside	1.45804	0.428429	Down	3.89963e-06	2.20731e-05
6.28_340.1010m/z	Nor-ketotifen	2.14639	6.2901	Up	4.23011e-06	2.36922e-05
10.65_379.1573n	Kasugamycin	1.4961	2.44774	Up	4.63886e-06	2.56581e-05
10.23_461.1240m/z	Artomunoxanthentrione epoxide	1.70745	3.20919	Up	4.65892e-06	2.57423e-05
10.07_377.1942m/z	Carnosic acid	1.54867	2.60893	Up	4.66758e-06	2.57635e-05
12.71_555.1246m/z	Cefluprenam	2.51175	12.4438	Up	4.7139e-06	2.59654e-05
12.05_333.1507m/z	Eremopetasin sulfoxide	2.33411	0.113268	Down	4.81814e-06	2.64304e-05
11.57_340.2031n	Canrenone	1.49058	2.43196	Up	4.89748e-06	2.6797e-05
12.03_633.3560m/z	Hericenone E	2.45606	0.0895641	Down	5.07053e-06	2.76442e-05
9.53_450.2264n	Cortisol lactate	1.49362	0.40952	Down	5.09257e-06	2.77361e-05
12.69_335.1660m/z	S-Petasin	2.3812	0.103496	Down	5.09846e-06	2.77398e-05
8.07_685.3430m/z	Butyl 3'-O-acetyl-2'-O-butanoyl-4,6,4'-tri-O-(2-methylpropanoyl)-neohesperidoside	2.60593	15.1441	Up	5.16611e-06	2.80297e-05
3.35_260.1728m/z	Ethoxybenzyl diethylenetriamine	1.45404	0.42885	Down	5.25994e-06	2.84731e-05
0.64_247.0817n	Aspartyl-Asparagine	1.57889	0.368363	Down	5.57307e-06	3.00157e-05
8.84_501.2700m/z	Histidylprolineamide	1.34697	2.06767	Up	5.6087e-06	3.01772e-05
3.68_461.1885m/z	gamma-Glutamyl-2-aminobutyrate	1.51424	0.398883	Down	5.86808e-06	3.13513e-05
7.87_283.1911m/z	(3S,4S,6R,7S)-1,10-Bisaboladiene-3,4-diol	1.4424	0.433861	Down	6.37596e-06	3.36708e-05
10.54_755.4681m/z	PI(12:0/16:0)	1.78233	3.5807	Up	6.45695e-06	3.39531e-05
4.20_533.1872m/z	Isosyringinoside	1.36013	2.10292	Up	6.56709e-06	3.43966e-05
7.95_265.1441m/z	(Z)-6-Tetradecene-1,3-diyne-5,8-diol	2.28952	8.1981	Up	6.60876e-06	3.4547e-05
3.45_408.1408m/z	Ezetimibe	1.57177	0.37032	Down	6.89231e-06	3.57836e-05
9.80_429.2966m/z	7alpha,12alpha-dihydroxy-3-oxo-4-cholestenoic acid	1.41731	0.446307	Down	6.91201e-06	3.5851e-05
3.71_250.1295m/z	3-Hydroxymelatonin	2.14649	6.37148	Up	6.94393e-06	3.59588e-05
0.74_184.0731m/z	Phosphorylcholine	1.34717	0.482168	Down	6.94627e-06	3.59588e-05
11.32_614.3955n	PA(18:3/12:0)	1.75226	3.43268	Up	6.96635e-06	3.59928e-05
6.51_410.2680m/z	CPA(16:0)	2.33439	8.93803	Up	7.03906e-06	3.62981e-05
10.51_354.1917m/z	3,4-dimethylidenenonanedioylcarnitine	2.26	7.79449	Up	7.10734e-06	3.6509e-05
10.63_396.1832m/z	Enecadin	1.45407	2.33845	Up	7.29334e-06	3.73565e-05
10.00_395.2047m/z	Prostaglandin H3	2.61857	15.7735	Up	7.7344e-06	3.93886e-05
9.93_515.1846m/z	5-Amino-1-[(2R,4S,5R)-3,4-dihydroxy-5-(hydroxymethyl)oxolan-2-yl]imidazole-4-carboxamide	1.87197	4.0997	Up	7.81146e-06	3.9743e-05
11.26_603.3172m/z	PI(O-16:0/0:0)	1.46836	2.38335	Up	7.99136e-06	4.05809e-05
5.00_307.1218m/z	Delpazolid	2.01066	5.09763	Up	8.40363e-06	4.23918e-05
10.65_291.2324m/z	Dodecylbenzene	1.64964	0.3339	Down	8.48169e-06	4.27048e-05
6.46_368.2437m/z	7-Hydroxytrideca-9,11-dienoylcarnitine	1.97782	4.84097	Up	8.73478e-06	4.38962e-05
10.23_535.4132m/z	(3b,24R,25x)-26-Benzoyloxystigmast-5-ene-3-ol	2.76661	21.9338	Up	9.2347e-06	4.62114e-05
11.23_305.1193m/z	Finrozole	2.66833	0.0564438	Down	9.73633e-06	4.83372e-05
11.33_547.2908m/z	CYMARIN	1.5937	2.78838	Up	9.83972e-06	4.87144e-05
14.05_297.1525m/z	Porphyrinogen	1.69942	3.20839	Up	9.88799e-06	4.89079e-05
3.82_416.9087m/z	Phenol, 4-[bis(2-iodoethyl)amino]-	1.54448	0.381545	Down	9.89855e-06	4.89148e-05
8.59_527.2855m/z	Vorinostat	1.93998	4.57678	Up	1.01373e-05	4.99559e-05
8.48_461.1766m/z	L-Proline, 1-(2-methyl-3-(methylthio)-1-oxopropyl)-, (S)-	1.62954	2.9249	Up	1.04358e-05	5.1379e-05
6.44_362.0830m/z	Cefadroxil	2.06291	5.59329	Up	1.05748e-05	5.19196e-05
10.72_381.2602m/z	9,10-dimethoxy-13-hydroxy-11-octadecenoic acid	1.83365	3.8973	Up	1.10838e-05	5.41693e-05
5.58_383.2032m/z	Novaxenicin C	1.31689	2.01942	Up	1.24945e-05	6.00186e-05
5.33_655.2813m/z	Tiapride	1.54412	2.62886	Up	1.25606e-05	6.02819e-05
5.56_739.1873m/z	pelargonidin-3,5-diglucoside-5-O-p-coumaroylglucoside	1.55888	0.373144	Down	1.26638e-05	6.07223e-05
11.11_249.1130m/z	3,4-dimethyl-5-carboxyethylene-2-furanpentanoic acid	2.56302	0.0697176	Down	1.27908e-05	6.12626e-05
11.32_400.3411m/z	Palmitoylcarnitine	2.5593	14.2521	Up	1.33846e-05	6.36636e-05
0.66_284.0983m/z	N-Gluconyl ethanolamine	1.43195	0.435362	Down	1.34213e-05	6.37812e-05
10.67_375.1785m/z	MeTRH	2.50859	12.8393	Up	1.35278e-05	6.41759e-05
3.87_287.0770m/z	3E-methylglutaconic acid	1.9855	4.95698	Up	1.42135e-05	6.68901e-05
3.95_545.1483m/z	Quinophthalone	1.63751	2.97448	Up	1.47126e-05	6.88743e-05
12.18_382.3302m/z	24-Nor-5beta-cholane-3alpha,7alpha,12alpha-triol	1.43781	2.31587	Up	1.49088e-05	6.96093e-05
4.97_359.1360n	Oxodipine	2.86963	28.535	Up	1.55094e-05	7.2098e-05
5.72_341.2104m/z	MG(0:0/14:0/0:0)	2.1199	6.21957	Up	1.61213e-05	7.46172e-05
12.83_435.1697m/z	7-(3,5-Dimethyl-1,2-Oxazol-4-Yl)-6-Methoxy-2-Methyl-4-(Quinolin-4-Yl)-9h-Pyrimido[4,5-B]indole	1.32445	2.04217	Up	1.63041e-05	7.52672e-05
9.21_571.2884m/z	Urobilin	1.598	2.82747	Up	1.70789e-05	7.85041e-05
10.70_377.1943m/z	(1(10)E,4E,6a,9b)-9-(2-Methylbutanoyloxy)-1(10),4,11(13)-germacratrien-12,6-olide	1.66841	3.11143	Up	1.72096e-05	7.90368e-05
10.90_565.1611m/z	4-NAPHTHALIMIDOBUTYRIC ACID	1.79082	3.69442	Up	1.72462e-05	7.90919e-05
5.70_629.2032m/z	(1R*,3R*,3'S*)-1,2,3,4-Tetrahydro-1-(2-thio-3-pyrrolidinyl)-beta-carboline-3-carboxylic acid	1.66703	0.322117	Down	1.74119e-05	7.96911e-05
9.12_388.3049m/z	2-Hydroxymyristoylcarnitine	1.44669	2.3443	Up	1.74515e-05	7.9802e-05
11.27_689.2426m/z	3,4,7-Trihydroxy-5-methoxy-8-prenylflavan 4-O-(beta-D-xylopyranosyl-(1->6)-beta-D-glucopyranoside)	2.45154	11.5919	Up	1.77847e-05	8.09805e-05
8.12_404.2285m/z	Undecanedioylcarnitine	2.6692	18.2672	Up	1.87298e-05	8.45616e-05
10.45_480.3827m/z	3'-O-Aminopropyl-25-hydroxyvitamin D3	1.47503	2.43145	Up	1.93413e-05	8.68538e-05
4.93_521.1226m/z	Oxolinic acid	1.9019	4.38224	Up	2.0482e-05	9.07062e-05
3.97_467.1765m/z	4-Hydroxytamoxifen sulfate	1.6603	0.323694	Down	2.18128e-05	9.60414e-05
7.26_383.2041m/z	(S)-AL 8810	1.70369	3.283	Up	2.26305e-05	9.93954e-05
6.60_364.2685m/z	Sorbitan laurate	2.41589	10.917	Up	2.29719e-05	0.000100729
3.95_477.1608m/z	Zizybeoside I	1.44771	2.3625	Up	2.39096e-05	0.000104155
13.28_355.1577m/z	6-Amino-4-(4-phenoxyphenylethylamino)quinazoline	1.8653	4.16305	Up	2.49931e-05	0.00010852
4.49_343.2107m/z	1,3,7-Trimethyl-8-nonylpurine-2,6-dione	1.34234	2.09473	Up	2.57013e-05	0.000111213
13.49_423.2884m/z	13'-Carboxy-gamma-tocotrienol	1.8568	0.243204	Down	2.60216e-05	0.000112346
10.34_273.1087m/z	Di-n-propylphthalate	1.54804	0.373734	Down	2.661e-05	0.000114331
6.60_261.1844m/z	Dihydrooenanthotoxin	1.57672	2.77643	Up	2.6877e-05	0.000115283
6.28_417.2491m/z	19R-hydroxy-PGF1alpha	1.86972	4.20425	Up	2.69161e-05	0.000115283
5.05_267.0907m/z	Histidylmethionine	1.33145	0.482467	Down	2.71346e-05	0.000115838
10.54_400.1701m/z	3-iodo-hexadecanoic acid	1.69237	3.24713	Up	2.81283e-05	0.000119411
10.52_293.1968m/z	Physostigmine	2.37078	10.0911	Up	2.85385e-05	0.000120576
8.71_383.2187m/z	16(S)-Iloprost	2.46173	12.0863	Up	2.86451e-05	0.000120835
3.80_484.1216n	Diospyrin	2.3022	8.82988	Up	2.87002e-05	0.000120971
10.75_721.4112m/z	Cyclopassifloside X	2.08514	5.98463	Up	2.94072e-05	0.000123367
6.02_547.1745m/z	Charine	2.27145	8.35832	Up	2.95208e-05	0.000123639
12.18_401.1377m/z	6,11-Dihydroxy-3-methyl-3-(4-methyl-3-pentenyl)-3H,7H-pyrano[2,3-c]xanthen-7-one	2.23614	0.127558	Down	3.23444e-05	0.000133483
4.25_828.4105m/z	Beauvericin	1.64199	0.328802	Down	3.32499e-05	0.00013656
4.77_262.1797m/z	Hexylcaine	1.88089	4.29815	Up	3.34891e-05	0.000137146
4.51_536.2696m/z	epothilone D	2.00023	5.21251	Up	3.35681e-05	0.000137364
11.93_382.2433m/z	dhas#18	2.15843	0.146539	Down	3.39356e-05	0.000138761
6.59_271.0610m/z	Dihydronorwogonin	1.97839	0.198538	Down	3.45965e-05	0.000141139
10.75_618.4248m/z	PA(14:0/16:1)	1.78528	0.268335	Down	3.49865e-05	0.000142403
3.97_465.1619m/z	Ser-Glu-Trp	1.34584	0.473342	Down	3.51137e-05	0.000142812
7.11_847.3961m/z	Pibenzimol	2.25108	8.10878	Up	3.54601e-05	0.000143891
11.77_377.1772m/z	Triamcinolone	1.39602	0.447235	Down	3.57705e-05	0.00014504
11.36_386.3256m/z	docosanedioate	1.94467	4.76719	Up	3.59392e-05	0.000145503
4.04_916.2260m/z	Dilactitol tyramine	2.82345	26.8612	Up	3.60514e-05	0.000145847
4.85_623.2294m/z	Bilirubin	2.62956	17.4975	Up	3.92635e-05	0.000155931
2.64_550.2614m/z	Cholylcysteine	1.60391	2.90026	Up	4.0324e-05	0.000159619
13.21_289.2155m/z	16-heptadecynoic acid	1.30957	0.49196	Down	4.10033e-05	0.000161828
6.92_361.1866m/z	6-Methyltetrahydropterin	2.05012	0.175304	Down	4.12975e-05	0.000162403
12.60_382.2030m/z	21-Desacetyl Deflazacort	2.05302	0.174574	Down	4.16186e-05	0.00016321
6.26_347.1819m/z	19-Noraldosterone	2.09755	6.18158	Up	4.21571e-05	0.000164917
6.69_537.1558m/z	Fluticasone furoate	2.34056	0.103408	Down	4.27377e-05	0.000166699
5.35_481.2286m/z	Tetrahydrobiopterin	1.8863	0.229104	Down	4.32427e-05	0.000168422
11.39_337.1743m/z	Kyotorphin	2.6535	18.6127	Up	4.63834e-05	0.000179997
9.19_354.2628m/z	PGA1	2.44975	12.0771	Up	4.77028e-05	0.000184179
6.46_257.1289m/z	3,3'-Dimethylbenzidine	2.1009	6.25583	Up	4.8787e-05	0.00018755
10.50_641.3328m/z	PC(22:6-2OH(10S,17)/2:0)	2.65546	18.7713	Up	5.03462e-05	0.000192849
3.73_603.2526m/z	Allosamidin	1.53277	0.376328	Down	5.05825e-05	0.000193195
5.51_477.1654m/z	10-Propargyl-5,8-dideazafolic acid	2.20437	7.57598	Up	5.32363e-05	0.000201174
4.00_224.0681n	HAEMATOMMIC ACID, ETHYL ESTER	1.43384	2.35935	Up	5.70681e-05	0.000213835
11.93_187.1568n	9-amino-decanoic acid	2.00292	0.187754	Down	5.76948e-05	0.000215728
0.76_259.1285m/z	L-Saccharopine	1.39928	0.441134	Down	6.26141e-05	0.000230879
5.26_586.2733m/z	Pegaptanib	1.56029	0.360984	Down	6.51463e-05	0.000238735
10.43_359.2187m/z	Cannabidiolic acid	1.60637	2.94409	Up	6.67236e-05	0.000243845
12.62_189.1156m/z	2-(Dimethylaminomethyl)-1-phenyl-prop-2-en-1-one	2.01632	0.182212	Down	6.94977e-05	0.000252943
4.79_765.3180m/z	3-((2'-Carboxybiphenyl-4-yl)methyl)-2-cyclopropyl-7-methyl-3H-imidazo(4,5-b)pyridine	1.29922	0.49291	Down	7.06033e-05	0.000256268
4.20_379.0992m/z	1-O-Feruloylglucose	2.25649	8.46622	Up	7.32162e-05	0.000264004
4.31_410.2383m/z	Val-Gln-Phe	1.43306	2.36684	Up	7.37204e-05	0.000265413
5.23_319.1756m/z	3-hydroxy-tetradecanedioic acid	2.08024	6.14403	Up	7.48125e-05	0.000268801
10.30_569.1035m/z	5-(4-Fluorophenyl)-3-(3-nitrophenyl)-1,2,4-oxadiazole	1.671	3.22636	Up	7.51548e-05	0.000269486
12.59_607.2557m/z	Protoporphyrin IX	1.71609	3.44398	Up	7.7005e-05	0.000275564
2.99_220.0530m/z	3-Fluoromethcathinone	2.21451	7.86672	Up	7.94861e-05	0.000283491
8.07_406.2553m/z	6-Hydroxytrtradeca-9,12-dienoylcarnitine	2.33713	9.92875	Up	8.02582e-05	0.000285475
4.79_416.3280n	(23R)-23,25-dihydroxyvitamin D3 / (23R)-23,25-dihydroxycholecalciferol	1.62248	0.330745	Down	8.04169e-05	0.000285475
10.63_395.2761m/z	2-(14,15-Epoxyeicosatrienoyl) Glycerol	1.55279	2.75498	Up	8.07431e-05	0.000286442
10.43_427.2808m/z	7alpha-hydroxy-3-oxo-4-cholestenoic acid	1.41224	0.432611	Down	8.11623e-05	0.000287217
9.64_361.1980m/z	Tryptophyl-Arginine	2.32715	9.74202	Up	8.15621e-05	0.000288388
5.35_289.2035n	N-(2-Hydroxyisobutyl)-2,4,8,10,12-tetradecapentaenamide	1.40885	2.30595	Up	8.17997e-05	0.000289036
5.74_447.2189m/z	Hydroxyfluoroprednisolone butyrate	2.67211	20.2012	Up	8.43348e-05	0.000297206
4.02_298.1257m/z	N'-Hydroxysaxitoxin	1.9741	5.17975	Up	9.19349e-05	0.000318724
6.72_305.1720m/z	2-Hydroxyestriol	1.63264	3.0749	Up	9.20478e-05	0.000318908
1.10_346.0552m/z	Adenosine 2'-phosphate	2.22245	8.04026	Up	9.39665e-05	0.000323872
4.77_305.1852m/z	Thesinine	2.27918	8.95607	Up	9.64374e-05	0.000330678
0.66_389.0931m/z	riboflavin thiamine	1.45175	0.410942	Down	9.73889e-05	0.000333511
8.26_336.2524m/z	Ineketone	1.31059	2.06644	Up	9.94026e-05	0.000339535
13.28_323.2199m/z	Sodium palmitate	1.41658	2.3352	Up	0.000101221	0.000344112
12.82_525.1662m/z	5H-Pyrido(4,3-b)indole, 7-(6-fluoro-3-pyridinyl)-	2.4253	12.0122	Up	0.000101259	0.000344112
10.50_593.3430m/z	Destruxin E	1.69895	3.38997	Up	0.000103032	0.000348363
10.28_947.5936m/z	Pubescenol	2.42015	11.9368	Up	0.000103405	0.000349402
7.24_430.3072n	Convallamarogenin	1.71483	3.46785	Up	0.000103561	0.000349578
5.76_323.1458m/z	4-[(2R,5R)-5-(6-Aminopurin-9-yl)-3,4-dihydroxyoxolan-2-yl]butanamide	1.33944	2.13611	Up	0.000103588	0.000349578
11.09_583.3230m/z	LysoPI(0:0/18:0)	1.52866	2.68795	Up	0.000106021	0.000356211
11.68_633.3955m/z	OON-PE	1.45048	2.437	Up	0.000106661	0.000358133
5.38_722.4449m/z	Octaprenyl diphosphate, trans-Octaprenyl diphosphate	1.52053	0.375493	Down	0.000107212	0.000359756
6.53_451.1923m/z	2-Phenyl-3,4-dihydrochromen-2-ol	2.11876	6.69538	Up	0.000108491	0.000363819
5.20_323.1455m/z	beta-D-glucosaminyl-(1->4)-beta-D-glucosamine	2.22635	8.15703	Up	0.000109858	0.000367712
3.91_300.1793m/z	2-(3-carboxy-3-(trimethylammonio)propyl)-L-histidine	2.0771	0.160795	Down	0.000110917	0.000370558
10.75_765.4369m/z	Fumonisin A2	1.34903	2.16323	Up	0.000111592	0.000372346
5.56_539.1796m/z	Oleuropein	1.44721	2.42918	Up	0.000112289	0.000374204
11.39_173.1170m/z	Butyl levulinate	1.29965	2.04581	Up	0.000114544	0.000381004
9.68_572.2948n	PI(16:0/0:0)	1.5714	2.85027	Up	0.000119811	0.000394829
6.61_269.1756m/z	Ethyl (2E,6Z)-dodecadienoate	1.39491	2.28331	Up	0.000121672	0.000399479
4.30_264.0340n	Ethidimuron	2.18886	7.64305	Up	0.000121837	0.000399776
4.02_478.1123m/z	Isorhamnetin 3-glucoside	2.40093	11.5977	Up	0.000122124	0.000400471
10.65_353.1864m/z	Yohimbine	2.23579	8.36522	Up	0.000123161	0.000403375
6.35_349.1630m/z	Arctiopicrin	2.05903	6.06888	Up	0.000126488	0.000412692
14.78_568.4256m/z	4'-Hydroxy-5',6'-dihydroechinenone	1.64482	0.316081	Down	0.000131231	0.00042614
7.22_599.3171m/z	Calindol	1.36823	2.22194	Up	0.000141572	0.000456387
9.19_375.1787m/z	Momilactone B	2.01839	5.6958	Up	0.000144664	0.000465675
11.70_485.2867m/z	PG(16:0/0:0)	1.60159	2.99024	Up	0.00014836	0.00047454
4.98_303.1082m/z	L-enantiomer	1.89413	4.6285	Up	0.000150183	0.00047922
9.44_565.2414m/z	reparixin	2.395	11.6045	Up	0.000153021	0.000486819
6.53_383.2049m/z	20-Trihydroxy-leukotriene-B4	1.37994	2.25969	Up	0.000159973	0.000505617
4.86_635.2180m/z	TWS119	1.29313	0.487518	Down	0.000180665	0.00056235
11.07_277.1805m/z	10-Deoxymethynolide	1.68703	3.39983	Up	0.000185289	0.000574967
5.29_299.1479m/z	10-(2,3-Dihydroxypropoxy)-10-oxodecanoic acid	2.34063	10.5863	Up	0.00019324	0.000596963
12.73_408.1604m/z	Trifluperidol	1.39636	2.31509	Up	0.000197339	0.000607513
10.93_577.3740m/z	DG(10:0/20:5-3OH/0:0)	2.00791	0.176052	Down	0.000203932	0.000624206
11.61_691.4054m/z	(3b,16a,20R)-25-Acetoxy-3,16,20,22-tetrahydroxy-5-cucurbiten-11-one 3-glucoside	1.30539	2.08397	Up	0.000204932	0.000626546
10.75_248.1052m/z	Mirogabalin	2.21343	0.120676	Down	0.000214584	0.000653433
9.84_467.1270m/z	Hydroxyprolyl-Cysteine	1.93948	5.07528	Up	0.000217617	0.000660783
5.26_349.1861m/z	ascr#10	1.61242	3.07547	Up	0.000225747	0.000683523
12.23_645.3637m/z	abrusoside A	1.32521	2.13733	Up	0.000227259	0.000687319
11.09_605.3333m/z	Aditoprim	1.53878	2.78578	Up	0.00023211	0.000700006
12.82_353.1421m/z	O-Ureidohomoserine	2.05683	6.23964	Up	0.000239166	0.000719659
11.61_707.4519m/z	(-)-Aspidospermine	2.25117	8.97561	Up	0.000243248	0.000730702
3.71_304.1209m/z	Antazoline	1.37158	0.442851	Down	0.000246034	0.00073824
9.77_583.1725m/z	Ethylenediaminetetraaceticacid	2.17085	7.73441	Up	0.000247326	0.000741282
9.53_1000.6684m/z	MIPC(d20:0/18:0)	1.32721	0.465907	Down	0.000250578	0.000748505
4.04_616.2910m/z	Dihydroergocryptine	1.27138	0.494936	Down	0.000273924	0.000809624
8.03_358.2581m/z	N-(15-methyl-2,3,4-trihydroxy-hexadecanoyl)-glycine	1.94957	5.22814	Up	0.000284	0.000835881
7.18_477.2465m/z	Emorfazone	2.00091	5.72302	Up	0.00028697	0.000843343
14.64_401.2152m/z	Dihydrozeatin-9-N-glucoside	1.69525	0.285944	Down	0.000291833	0.000854835
9.93_451.1402m/z	7-Methyl-2-(2-furyl)-1,8-naphthyridine-4(1H)-one	2.12647	7.19256	Up	0.000299888	0.000875208
10.91_402.1854m/z	Murrayanol	1.78774	4.04353	Up	0.000312319	0.000907019
12.83_439.1125m/z	Iophendylate	1.34981	2.21822	Up	0.000317601	0.000920853
5.10_533.2855m/z	PG(18:1/0:0)	1.53441	0.35681	Down	0.000327399	0.000942089
11.32_525.2811m/z	Falecalcitriol	1.33278	2.17552	Up	0.0003306	0.00094925
13.10_667.2746m/z	Darapladib	2.09638	6.85691	Up	0.000335158	0.000959755
4.06_442.9690m/z	1H-Perfluorooctane	2.17516	7.9487	Up	0.000346025	0.00098822
3.71_369.2240m/z	Arginyl-prolyl-proline	2.07969	0.150188	Down	0.000349223	0.000995507
13.28_463.1376m/z	(2S,3S,4S)-5,7,9,11-Tridecatetrayne-1,2,3,4-tetrol	2.41056	12.7733	Up	0.000349324	0.000995507
8.12_613.1821m/z	Toluidine	2.47251	14.6393	Up	0.000358448	0.00101933
3.75_340.1763m/z	3-Hydroxyquinine	1.30993	2.13117	Up	0.000412454	0.00115626
11.02_280.1082m/z	Janex-1	1.95657	0.183767	Down	0.000449814	0.00124881
12.33_753.4418m/z	Linckoside B	2.05684	6.54196	Up	0.000480995	0.00132267
5.44_645.1893m/z	Delphinidin 3,7-diglucoside	2.4522	14.4502	Up	0.000484436	0.00133111
4.91_579.2073m/z	(+)-7-epi-Syringaresinol 4'-glucoside	1.88173	4.83236	Up	0.000495306	0.00135783
4.22_268.1538m/z	Isovalerylcarnitine	1.30326	2.1308	Up	0.000508302	0.00139202
10.04_478.3204m/z	2,3-Secoporrigenin	1.6704	0.289063	Down	0.000525049	0.00143273
6.58_484.2297n	Plantaricin BN	1.92253	5.18407	Up	0.00053577	0.00145826
6.09_1047.4998m/z	PIP2(20:3/18:0)	1.32694	0.455962	Down	0.000568598	0.00154053
11.09_661.2602m/z	Ciprofloxacin	1.61252	3.19963	Up	0.000597722	0.00161207
14.39_195.9993m/z	Sodium dihydrogen citrate	1.5466	2.91583	Up	0.00059901	0.0016139
7.05_501.2339m/z	3-Oxo-alpha-ionol 9-[apiosyl-(1->6)-glucoside]	1.82258	4.42697	Up	0.000608668	0.00163415
4.02_302.1612m/z	2-Phenylethyl beta-D-glucopyranoside	1.29822	2.12779	Up	0.000633711	0.0016928
4.58_643.2296m/z	Triphyllin B	2.01893	6.23401	Up	0.000637927	0.00170156
4.34_481.1671m/z	Paeoniflorin	1.28014	2.08998	Up	0.0006536	0.00173642
10.19_345.1680m/z	Maracin A	1.71714	3.76054	Up	0.000664806	0.0017618
11.94_453.1946m/z	6-beta-hydroxydexamethasone	1.74504	3.93004	Up	0.000680672	0.00180213
3.63_390.1340m/z	Asp-Phe-Glu	1.78636	4.2249	Up	0.00074453	0.00194791
11.41_529.3877m/z	(20R)-24-Hydroxy-19-norgeminivitamin D3	1.60136	3.18568	Up	0.000747467	0.00195463
5.06_472.3410m/z	26,26,26-trifluoro-25-hydroxyvitamin D3	1.27091	0.482055	Down	0.000761203	0.0019886
6.33_625.2812m/z	Presqualene diphosphate	1.42786	2.5164	Up	0.000785012	0.0020418
11.29_339.2715m/z	(1S)-1-hydroxy-23,24-didehydro-25,26,27-trinorcalciol	1.85385	4.75157	Up	0.000813934	0.00210777
1.35_178.1436m/z	3-Hydroxyvalproic acid	1.90398	5.19095	Up	0.000868972	0.00223187
11.14_319.2274m/z	12 Hydroxy arachidonic acid	1.72997	3.90555	Up	0.000881735	0.00226138
0.74_374.1076m/z	5-Amino-6-(5'-phosphoribitylamino)uracil	1.34355	2.27597	Up	0.000909677	0.00232299
6.61_517.1631m/z	Skimmianine	1.80175	4.39751	Up	0.000919632	0.00234467
4.31_371.1485m/z	Visnadin	1.92325	5.40682	Up	0.000920367	0.00234467
8.95_295.1910m/z	3beta-Acetoxy-4-oplopanone	1.66719	3.56403	Up	0.00100577	0.00253919
0.66_131.0272m/z	3-Methyl-2-thioxoimidazolidin-4-one	1.36001	2.33579	Up	0.00106679	0.00267049
10.66_703.3851m/z	Gingerglycolipid C	1.24782	2.04328	Up	0.00109421	0.00273143
10.30_376.1343m/z	N-(2,5-Dimethoxybenzyl)-N-(5-fluoro-2-phenoxyphenyl)acetamide	1.3244	2.24246	Up	0.00117174	0.00290457
11.50_434.1761m/z	MAM2201 N-(4-hydroxypentyl) metabolite	1.81287	4.55221	Up	0.00119601	0.00295854
12.07_705.4161m/z	OHDdiA-PE	1.42038	2.54027	Up	0.00123503	0.00303745
12.85_629.2373m/z	Antramycin	1.91297	5.44286	Up	0.00128233	0.00313499
4.56_620.2908m/z	Tetrapeptide	1.24263	0.488554	Down	0.00133703	0.00324933
10.90_679.4185m/z	Glucopyranosyl-1-O-(4,4'-diapo-7',8',11',12'-tetrahydrolycopen-4-oate)-6-O-(2-methylbutanoate)	2.04042	6.88621	Up	0.00134166	0.00325761
0.64_253.1402m/z	DMABA-d10 NHS ester	1.74884	0.242426	Down	0.00135471	0.00328631
11.96_561.3059m/z	XANOMELINE	1.31503	2.23143	Up	0.00136753	0.0033144
0.66_276.0741m/z	n-methacryloyl-l-histidine methyl ester	2.43695	15.8094	Up	0.00139616	0.00337765
11.26_403.2122m/z	CAFESTOL ACETATE	1.64963	0.281732	Down	0.00143092	0.00345078
10.67_703.1517m/z	4-Methylumbelliferone glucuronide	1.88757	5.25636	Up	0.00145649	0.00350611
5.51_654.2525m/z	Eruberin C	1.51826	2.92305	Up	0.00145876	0.00350681
10.63_478.2932m/z	PE(0:0/18:1)	1.51269	2.90143	Up	0.00146858	0.00352882
5.60_205.0597m/z	TRIETHYL PHOSPHATE	1.295	0.457789	Down	0.00148465	0.00356103
12.83_384.1725m/z	Methyl (1-(4-fluorobenzyl)-1H-indazole-3-carbonyl)-L-valinate	1.31701	2.24597	Up	0.00148796	0.00356735
14.92_400.2529m/z	serofendic acid	1.22219	2.00948	Up	0.00155612	0.0037174
12.52_997.5731m/z	1-(2-methoxy-pentadecanyl)-sn-glycero-3-phosphoserine	2.21372	9.87791	Up	0.00156662	0.00373579
9.14_347.1473m/z	Azetirelin	1.62277	3.42927	Up	0.00156915	0.00373848
12.56_584.3433m/z	Benzonatate	1.67861	3.75036	Up	0.00166143	0.00394248
12.76_687.1565m/z	1-Benzenesulfonyl-5-ethyl-5-phenylhydantoin	1.98109	6.2993	Up	0.00167461	0.00396494
5.97_227.0923m/z	Chlamydospordiol	1.45371	0.370854	Down	0.0016853	0.00398366
11.19_582.3014m/z	POB-PE	1.27675	0.464782	Down	0.00170333	0.00402044
10.52_176.1309n	1-Benzylpiperazine	1.24224	2.06464	Up	0.00173931	0.00409332
10.35_477.2254m/z	Methyldopate	1.9961	6.51576	Up	0.00174196	0.0040971
14.15_694.5232m/z	GlcCer(d18:1/14:0)	1.27548	2.14959	Up	0.00177318	0.00415769
4.40_227.0887m/z	2-hydroxy-7-methyl-Octanedioic acid	1.57732	3.22929	Up	0.00177961	0.0041691
9.49_751.4628m/z	Melilotoside B	1.91677	5.65127	Up	0.00181095	0.00422952
4.23_695.2861m/z	Trp-Ser-Gly	1.53785	3.05082	Up	0.00185848	0.00433104
12.67_551.1821m/z	Syrups, hydrolyzed starch, hydrogenated	2.10696	8.19559	Up	0.00200155	0.00461602
5.58_606.3988m/z	25-Hydroxyvitamin D2 25-(beta-glucuronide)	1.3112	0.44253	Down	0.0020194	0.00465117
13.01_585.3748m/z	5-alpha-Cholestane-3-beta,5,6-beta-triol, 6-acetate 3-(hydrogen succinate)	2.01098	6.81566	Up	0.00208469	0.00477678
4.74_497.2236m/z	Lansiumamide A	1.70293	3.9773	Up	0.00211109	0.00482689
10.93_701.1362m/z	Quercetagetin 4'-methyl ether 7-(6-(E)-caffeylglucoside)	2.08981	7.97626	Up	0.00212525	0.00485303
4.16_509.1734m/z	Dide-O-methyl-4-O-alpha-D-glucopyranosylsimmondsin	1.87845	5.35409	Up	0.00215918	0.00491578
13.13_681.2301m/z	3-Amino-N-[(4-methoxyphenyl)methyl]-4,6-dimethylthieno[2,3-b]pyridine-2-carboxamide	2.10723	8.25194	Up	0.00216074	0.00491723
0.96_244.0788m/z	N-Acetylgalactosamine	1.25369	0.473281	Down	0.00217116	0.00493884
5.20_265.1426m/z	Alkhanin	2.04182	7.31413	Up	0.00223131	0.00506487
9.47_605.1176m/z	Paeoniflorin sulfonate	1.69433	3.93866	Up	0.00225978	0.0051164
4.63_565.1931m/z	Cariporide	1.72574	4.14195	Up	0.00227625	0.00514496
0.64_367.9274m/z	(4-Hydroxy-3-iodo-5-nitrophenyl)acetic acid	1.21311	2.01961	Up	0.00229284	0.00517807
5.72_679.3156m/z	Propiomazine	1.47837	2.83694	Up	0.0023055	0.00519785
4.68_590.3676m/z	Formicolide A	1.20562	0.498939	Down	0.00231228	0.00520873
10.86_479.2763m/z	PG(17:1/0:0)	1.30768	2.2651	Up	0.00232806	0.00523985
12.89_537.2488m/z	Pemptoporphyrin	2.01764	7.00592	Up	0.00232956	0.00524102
6.74_425.2151m/z	Histidinohydroxylysinonorleucine	1.47415	2.82442	Up	0.00235872	0.00529992
11.48_730.4710m/z	OHDdiA-PC	1.91004	5.75063	Up	0.00244107	0.00545507
11.67_713.4111m/z	N-Desmethyltamoxifen	1.31769	2.29952	Up	0.00246345	0.00549586
12.68_483.1945m/z	1-Ethoxy-N-(3-morpholin-4-yloxadiazol-3-ium-5-yl)methanimidate	1.55917	3.21281	Up	0.0025188	0.00560061
12.76_597.1597m/z	7-Epiloganin tetraacetate	1.61005	3.47611	Up	0.00256235	0.00568321
12.51_773.5173m/z	Mitemcinal	1.20728	2.01884	Up	0.00270045	0.00595484
1.04_332.1336m/z	5'-O-beta-D-Glucosylpyridoxine	1.27129	2.18729	Up	0.00293563	0.0064177
0.66_301.0600m/z	Bis(2-methylphenyl) hydrogen phosphate	1.27305	2.19596	Up	0.00299213	0.00651717
12.39_557.3436m/z	13-(beta-D-glucosyloxy)docosanoic acid	1.82896	5.08306	Up	0.0031154	0.00674982
3.75_221.0916m/z	N-hydroxy-L-tryptophan	1.57703	3.35663	Up	0.00316779	0.00684664
4.63_412.1820m/z	1-tauro-dinor-PGE2	1.58559	3.40051	Up	0.00321698	0.00694652
10.14_452.3514m/z	beta-Citraurol	1.77889	4.68701	Up	0.00338518	0.00726349
10.33_293.1986m/z	2,2'-Azobis(2,4-dimethylvaleronitrile)	2.04884	7.76459	Up	0.00340564	0.00729858
3.86_192.0764m/z	4-Acetamido-2-amino-6-nitrotoluene	1.9754	0.147304	Down	0.00356807	0.00760087
0.70_186.0161m/z	DL-O-Phosphoserine	1.24283	0.468532	Down	0.003612	0.00768524
5.84_471.2227m/z	ALANYL-dl-PHENYLALANINE	1.47142	2.90013	Up	0.00381326	0.00807158
11.52_451.1790m/z	Benzyloxycarbonylphenylalanylphenylalanine diazomethyl ketone	1.82175	5.14564	Up	0.00397229	0.00837827
13.28_162.9308m/z	Calcium nitrate	1.439	2.78959	Up	0.00409227	0.00861089
12.68_487.1375m/z	Suberenone	1.42988	2.75427	Up	0.00413571	0.00868173
5.08_459.2634m/z	Phe-Tyr-Leu	1.3813	0.386587	Down	0.00447948	0.00932628
5.02_445.1064m/z	Pinakryptol Yellow	1.37201	0.390604	Down	0.00448878	0.00934038
10.95_267.1480n	Metoprolol acid	1.41566	2.71989	Up	0.00459466	0.00954
0.59_373.0584m/z	5,7,3',4',5'-Pentahydroxy-3,6,8-trimethoxyflavone	1.33565	0.40961	Down	0.00477104	0.0098793
4.13_294.1825m/z	Val-pro-pro	1.44419	0.351864	Down	0.00495348	0.0101898
5.58_246.0860m/z	L-2-Aminoethyl seryl phosphate	1.42481	0.361013	Down	0.00500308	0.0102799
5.87_453.2086m/z	Lactose-lysine	1.51552	3.1778	Up	0.00502259	0.0103114
4.58_374.1719m/z	Met-Glu-Ile	1.1832	2.02493	Up	0.00505565	0.0103481
11.39_283.1910m/z	Pentadecadienoic acid	1.37519	2.58826	Up	0.00505768	0.0103483
12.56_557.3242m/z	PA(8:0/18:1-O)	1.91241	6.3224	Up	0.00524618	0.0106806
9.03_658.8772m/z	Tyropanoic acid	1.50727	0.318085	Down	0.00530976	0.0107971
2.18_257.0540m/z	N,N-dihydroxy-L-tyrosine	1.39219	2.67629	Up	0.00573014	0.0115513
8.48_279.1598m/z	1,13-Dihydroxy-herbertene	1.3763	2.62042	Up	0.00585358	0.0117779
4.13_719.1824m/z	Kaempferol 7-methyl ether 3-[3-hydroxy-3-methylglutaryl-(1->6)]-[apiosyl-(1->2)-galactoside]	1.51858	3.23128	Up	0.00589993	0.0118577
12.04_430.1815m/z	Lafutidine	1.29108	2.33572	Up	0.00593762	0.0119244
10.28_771.3103m/z	Methyl nomilinate 17-glucoside	1.59782	3.66675	Up	0.00599021	0.0120029
9.73_425.2896m/z	(23R)-3alpha,7alpha,17alpha,23-Tetrahydroxy-5beta-cholan-24-oic Acid	1.21854	0.468002	Down	0.00637752	0.0126789
2.03_298.1448m/z	Codeine N-oxide	1.45196	2.94062	Up	0.00639291	0.0127048
11.50_515.1674m/z	Platyphylloside	1.51809	3.26254	Up	0.00660097	0.0130797
12.23_611.3792m/z	W123	1.39389	2.7216	Up	0.00681818	0.0134524
12.68_415.2073m/z	11-(Dansylamino)undecanoic acid	1.1799	2.04743	Up	0.0068625	0.0135271
12.00_823.4841m/z	GRAYANOTOXIN I	1.68012	4.28439	Up	0.00701958	0.0137959
10.57_305.1383m/z	Matricarin	1.4485	0.338879	Down	0.00702957	0.0138105
6.33_291.0872m/z	PRENYLETIN	1.35774	0.386116	Down	0.00708672	0.0139074
0.76_243.0438m/z	8-Hydroxyquinoline-5-sulfonic acid	1.49272	3.17594	Up	0.00753227	0.0146737
0.66_451.0775m/z	Peperomin E	2.20785	12.5349	Up	0.00757557	0.0147473
12.18_617.1537m/z	Kaempferol 3-(6''-acetylglucoside)-7-rhamnoside	2.1282	10.5338	Up	0.00764454	0.0148599
12.04_553.1091m/z	2-Phthalimidoglutaric acid	1.65167	4.13166	Up	0.00770878	0.0149466
11.64_583.3483m/z	Carteolol	1.509	3.26957	Up	0.00779165	0.0150799
6.55_287.0922m/z	(R)-Equol	1.33542	2.5371	Up	0.00811678	0.0156354
10.79_739.4267m/z	Alloside B	1.4407	2.96328	Up	0.00825614	0.0158751
13.30_441.1282m/z	S-(1,2-DICARBOXYETHYL)GLUTATHIONE	1.60011	3.81512	Up	0.00837148	0.0160679
12.69_685.4634m/z	Pepstatin	1.24149	2.24201	Up	0.0084924	0.0162824
10.39_326.2318m/z	Nitrolinoleic acid	1.61539	3.93737	Up	0.0087534	0.0167167
5.38_713.4443m/z	Butyl 4'-O-butanoyl-6-O-hexadecanoyl-neohesperidoside	1.59259	3.80673	Up	0.00893888	0.0170283
9.14_299.1860m/z	5-Acetoxydihydrotheaespirane	1.35147	2.61903	Up	0.0090858	0.0172896
12.68_432.1975m/z	(4-Ethylnaphthalen-1-yl)[1-(5-fluoropentyl)-1H-indol-3-yl]methanone	1.73833	4.94154	Up	0.00931154	0.0176436
4.84_797.2113m/z	4''''-Acetylsagittatin A	1.49048	3.2321	Up	0.0093474	0.017699
4.22_345.1935m/z	FLESTOLOL	1.55922	3.63473	Up	0.00975302	0.0183822
4.77_963.2740m/z	AG 85 (pharmaceutical)	1.14885	2.01643	Up	0.00983142	0.0185168
10.74_787.4476m/z	Chromafenozide	1.26909	2.35276	Up	0.00990233	0.0186306
12.53_303.2325m/z	omega-3-Arachidonic acid	1.61207	0.2521	Down	0.0099062	0.0186313
4.23_428.1813m/z	Tyr-Thr-Phe	1.25501	0.431319	Down	0.0104168	0.0194475
9.79_451.3062m/z	MG(0:0/22:4/0:0)	1.53703	0.283201	Down	0.0104728	0.0195366
1.48_221.1080m/z	Fluorofenidone	1.15842	0.488171	Down	0.0106894	0.0199216
6.49_345.1663m/z	gibberellin A36	1.40202	2.8666	Up	0.0107403	0.0200026
4.41_649.1404m/z	Vitexin 6''-O-malonyl 2''-O-xyloside	1.44719	3.07356	Up	0.0109589	0.0203669
4.65_338.1720m/z	CAY10398	1.29031	0.409223	Down	0.0109644	0.0203701
5.05_923.2219m/z	Diosmetin 3'-glucoside	1.33405	2.59816	Up	0.0109987	0.0204212
13.31_317.2499m/z	11-(3,4-dimethyl-5-butylfuran-2-yl)-undecanoic acid	1.32235	2.55781	Up	0.0109996	0.0204212
11.83_577.3739m/z	Dihydro-2,4,6-tris(2-methylpropyl)-4h-1,3,5-dithiazine	1.48616	3.27573	Up	0.0110592	0.020515
4.93_545.1849m/z	Fluticasone propionate	1.35387	2.67845	Up	0.0112208	0.020774
10.35_339.1997m/z	Lophachinin E	1.1634	2.07347	Up	0.0114521	0.0211363
10.25_337.0741m/z	Sulfaphenazole	1.33814	0.380375	Down	0.0116832	0.0215033
4.48_579.0938m/z	Luteolin 7-(6''-malonylglucoside)	1.2594	2.3671	Up	0.0120419	0.0220797
4.39_368.1613m/z	Amisulpride	1.33088	0.38343	Down	0.0122719	0.0224781
0.71_293.0683m/z	3-(3-(Pyridin-3-yl)-1,2,4-oxadiazol-5-yl)benzonitrile	1.23783	0.434221	Down	0.0126364	0.0230902
3.97_378.1643m/z	Val-Phe-Asp	1.26193	0.41875	Down	0.0130401	0.0237141
0.66_435.0574m/z	Thiazopyr	1.26666	2.40532	Up	0.0132479	0.0240756
10.63_781.4811m/z	PPA(18:1/18:1)	1.55921	3.77844	Up	0.0135638	0.0245826
10.75_399.2673m/z	Oleoyl 3-carbacyclic Phosphatidic Acid	1.40283	2.94022	Up	0.0136808	0.0247611
11.34_661.2469m/z	Wanepimedoside A	1.59285	4.03063	Up	0.0139724	0.0252203
10.91_457.1252m/z	(R)-Byakangelicinn 2'-(3-methylbutanoate)	1.62032	4.24898	Up	0.0140973	0.0253941
11.74_351.1264m/z	Brivanib	1.47322	3.31138	Up	0.0144235	0.0259292
11.87_499.3234m/z	IC202C	1.50754	3.50992	Up	0.0147119	0.0263588
11.79_452.3012m/z	10-Deoxymethymycin	1.46048	3.25886	Up	0.0148799	0.0266309
4.53_635.2144m/z	silvestrol	1.34128	0.368816	Down	0.0151447	0.0270705
4.27_384.1673m/z	LEUCOGENENOL	1.2735	0.406757	Down	0.0151508	0.0270723
12.01_685.1410m/z	Patuletin 3-(6''-p-coumaroylglucoside)	1.63854	4.46865	Up	0.0161652	0.0286865
11.11_719.3950m/z	PA(PGJ2/14:1)	1.79717	6.14104	Up	0.0169121	0.0298198
10.60_347.1834m/z	Cohumulone	1.40476	3.04269	Up	0.017131	0.030176
0.64_611.0994m/z	Calycin	1.92854	0.123057	Down	0.0172803	0.0303789
4.56_301.0336m/z	Norwedelic acid	1.53143	3.74354	Up	0.0173251	0.0304474
1.15_173.0452m/z	(±)-Furaneol	1.25416	0.413597	Down	0.0173748	0.0304945
13.28_579.4325m/z	zeta-Carotene	1.26343	2.45912	Up	0.0176858	0.0309894
10.40_603.3384m/z	Glycerol tributanoate	1.2727	0.401509	Down	0.0178484	0.0312029
11.21_657.1107m/z	Myricetin 3-O-(4''-O-acetyl-2''-O-galloyl)-alpha-L-rhamnopyranoside	1.39147	3.00306	Up	0.0186928	0.0324658
3.73_362.1092m/z	N-Acetyl-9-O-lactoylneuraminic acid	1.11378	2.02424	Up	0.018937	0.0328364
1.53_259.1398m/z	3-Oxopentanoylcarnitine	1.44861	3.29591	Up	0.019064	0.0330137
11.77_577.2759m/z	PI(18:3/0:0)	1.72186	5.44504	Up	0.0196658	0.0339017
4.47_198.1100m/z	Statine	1.13478	0.47848	Down	0.0200347	0.0344485
7.74_430.1715m/z	Isopropylphenyladenosine	1.21153	0.43053	Down	0.0205768	0.0353009
12.04_403.1628m/z	METAMITRON	1.34669	2.84866	Up	0.0212722	0.0363653
0.59_811.3366m/z	Grazoprevir	1.89872	8.10362	Up	0.0225719	0.0383291
12.04_713.3980m/z	E-64	1.12679	2.09098	Up	0.0226519	0.0384404
0.66_211.0286m/z	8-Cyano-fluoroquinolone	1.49856	3.70212	Up	0.0235323	0.0397826
13.28_351.2204m/z	N-[1'-(Aminocarbonyl)-2',2'-dimethylpropyl]-1-(cyclohexylmethyl)-1h-indazole-3-carboxamide	1.26833	2.56971	Up	0.0241255	0.0407006
0.68_266.0920m/z	10-phospho-2E-decenoic acid	1.25197	2.5095	Up	0.024803	0.041706
11.21_589.1227m/z	Cosmosiin galacturonide	1.12678	2.11291	Up	0.025329	0.0424166
0.66_140.0325m/z	L-Aspartate-semialdehyde	1.27136	2.59893	Up	0.0262692	0.0438534
11.42_617.3322m/z	Tyrosyl-Lysine	1.19478	2.33445	Up	0.0271093	0.045051
1.42_171.0408m/z	Thymine	1.12885	0.467671	Down	0.0278896	0.0462193
14.48_476.4088m/z	N-hexacosanoylglycine	1.5074	3.89454	Up	0.0281202	0.0465497
13.30_687.4775m/z	DG(i-16:0/PGE2/0:0)	1.09279	2.04206	Up	0.0282168	0.0466807
3.59_293.1934m/z	Threonylarginine	1.15674	0.448296	Down	0.0284555	0.0470027
12.85_503.1570m/z	6-(3-((S)-1-Methoxypropan-2-yloxy)-5-((S)-1-phenylpropan-2-yloxy)benzamido)nicotinic acid	1.38829	3.18078	Up	0.0286752	0.047351
4.61_361.1385m/z	De-O-methylsimmondsin	1.27979	2.68005	Up	0.029701	0.0488482
11.64_510.3445m/z	alpha-Tocopherol phosphate	1.5152	3.9943	Up	0.0297603	0.0489306
8.73_836.6001m/z	PA(PGF1alpha/21:0)	1.33797	0.33819	Down	0.0314408	0.0512981
5.74_840.4498m/z	OKDdiA-PI	1.56157	4.41805	Up	0.0322979	0.0524878
0.72_222.0386m/z	(S)-alpha-Amino-4-carboxy-3-furanpropanoic acid	1.62045	4.96523	Up	0.0326399	0.0529789
4.95_577.1508m/z	Apigenin 7-neohesperidoside	1.08851	2.06078	Up	0.0327951	0.0532147
1.02_300.0720m/z	4-Nitrophenyl beta-D-glucopyranoside	1.34625	3.0309	Up	0.0332836	0.0539254
0.86_160.0020m/z	pyrazolotriazine	1.54348	4.3342	Up	0.0346128	0.0558413
4.04_275.1461m/z	4alpha-hydroxy-tetrahydrobiopterin	1.15436	0.436251	Down	0.0373906	0.0598159
10.65_589.2989m/z	Urobilinogen	1.10625	2.15096	Up	0.0383456	0.0612335
0.68_267.0812m/z	2-[(2S)-2-Amino-3-carboxypropanoyl]oxybutanedioic acid	1.13267	0.447716	Down	0.0384097	0.0613175
10.72_415.2697m/z	MG(18:1-O(9S,10R)/0:0/0:0)	1.16736	2.3504	Up	0.0388326	0.061863
7.26_377.2290m/z	(-)-Enunicelline	1.23772	2.62456	Up	0.0394599	0.0627685
10.36_437.2137m/z	methyl 6,8-epidioxy-5,15-dihydroperoxy-9,11,13-eicosatrienoate	1.57675	0.208654	Down	0.0407687	0.0646383
0.55_645.3942m/z	PA(14:1/20:5)	1.0863	0.470184	Down	0.0435347	0.0686157
5.56_387.2496m/z	Sodium caprate	1.60534	5.22236	Up	0.0449859	0.0707149
13.21_454.3307m/z	27-Norcholestanehexol	1.28404	2.88469	Up	0.0450246	0.0707548
3.95_569.2714m/z	Kukoamine C	1.45431	3.9229	Up	0.0459258	0.0719033
11.25_689.3850m/z	OKODiA-PC	1.21861	2.59946	Up	0.0460031	0.0719532
13.37_347.2587m/z	11(E)-(3,4-dimethyl-5-(pent-1-en-1-yl)furan-2-yl)-undecanoic acid	1.20383	2.56065	Up	0.0485501	0.0755822
5.30_194.0455m/z	(S)-4-Hydroxymandelonitrile	1.06377	2.09339	Up	0.0492914	0.0765797
0.57_90.0373m/z	thioacrolein	1.25929	2.80947	Up	0.049566	0.0769615
7.22_381.2412m/z	Medica 16	1.10857	2.2291	Up	0.0496599	0.07704
13.13_659.2481m/z	Flurbiprofen axetil	1.35715	3.32296	Up	0.0497087	0.0770881
0.77_296.0572m/z	5-(hexa-5-en-1,3-diyn-1-yl)-5'-(prop-1-yn-1-yl)-2,2'-bithiophene	1.07725	2.13455	Up	0.0499562	0.0774057
4.20_457.0615m/z	7-Amino-4-(trifluoromethyl)coumarin	1.11142	2.24212	Up	0.0499682	0.0774057

## Sheet: Table S2
Table S2. List of DAMs in the comparison of 20 h vs. 12 h
ID	Metabolites	VIP	FoldChange	Regulation	p-value	q-value
1.81_373.1136m/z	Dihydromelilotoside	2.69675	25.334	Up	1.75385e-15	9.35152e-12
11.62_818.7839m/z	Bisdiphosphoinositol tetrakisphosphate	2.89852	41.8808	Up	5.01451e-15	1.33687e-11
4.48_328.0824m/z	Avenanthramide 1p	2.94027	46.6794	Up	9.3942e-15	1.66966e-11
11.39_495.1584m/z	N-FORMYLMETHIONYLALANINE	2.86002	37.9792	Up	1.90158e-14	2.00009e-11
6.01_675.2642m/z	beta-D-Gentiobiosyl crocetin	2.6754	24.1136	Up	1.92602e-14	2.00009e-11
3.45_343.0775m/z	Sitostanol-beta	2.28024	0.0990213	Down	2.25067e-14	2.00009e-11
7.39_321.1316m/z	Aminoadipic acid	2.37252	12.2207	Up	2.91491e-14	2.22032e-11
1.37_373.1724m/z	Glu-Ile-Asn	1.37988	0.428724	Down	5.19879e-14	3.46499e-11
7.74_401.2176m/z	methyl 13,15-epidioxy-12-hydroperoxy-9Z,16E-octadecadienoate	2.18222	8.31552	Up	7.12817e-14	4.22304e-11
3.70_484.0547m/z	(R)-AM1241	2.50891	0.0608169	Down	8.1759e-14	4.35939e-11
4.16_315.0542m/z	2,3-Bis(3,4-dihydroxyphenyl)butanedioic acid	2.08652	6.93726	Up	1.29392e-13	6.27199e-11
7.05_501.2339m/z	3-Oxo-alpha-ionol 9-[apiosyl-(1->6)-glucoside]	2.4065	13.1584	Up	2.63327e-13	1.17005e-10
5.09_293.1029m/z	Tutin	2.1004	7.12474	Up	3.47207e-13	1.42408e-10
4.93_461.1654m/z	Diffusoside C	2.37907	12.4167	Up	4.21128e-13	1.6039e-10
8.20_409.1842m/z	3b-Hydroxy-6b-(2,3-epoxy-2-methylbutanoyloxy)-7(11)-eremophilen-12,8b-olide	1.99144	5.84253	Up	4.78519e-13	1.70097e-10
6.74_315.1812m/z	3-Oxovalproic acid	2.42163	0.0734926	Down	5.83474e-13	1.87915e-10
5.01_167.0700m/z	3-(3-Hydroxyphenyl)propanoic acid	1.81959	4.36616	Up	6.04599e-13	1.87915e-10
6.46_436.2310m/z	Tafluprost ethyl amide	2.3954	12.8608	Up	6.52925e-13	1.87915e-10
6.49_545.2963m/z	Desmethylcyproheptadine	2.5098	16.5146	Up	6.69616e-13	1.87915e-10
1.45_153.0319m/z	Diethyl phosphate	1.4495	2.54866	Up	7.93277e-13	2.11488e-10
4.47_214.0840n	Curvulalide	1.68073	3.51798	Up	1.01252e-12	2.57084e-10
7.80_305.1391m/z	10-Hydroxy-3-methoxy-1,3,5,7-cadinatetraen-9-one	2.15865	7.96475	Up	1.14144e-12	2.76644e-10
4.91_317.1030m/z	ANGOLENSIN (R)	1.75896	3.96604	Up	1.37832e-12	3.1953e-10
9.32_295.2169m/z	Maprotiline	2.64156	22.3728	Up	1.79827e-12	3.99515e-10
5.84_342.1342m/z	(±)-Aegeline	2.7013	25.8085	Up	2.03908e-12	4.25966e-10
9.00_616.1752m/z	Pelargonidin 3-sophoroside	3.24265	108.277	Up	2.11916e-12	4.25966e-10
4.47_159.0439m/z	Herniarin	1.68671	0.28155	Down	2.15699e-12	4.25966e-10
11.89_339.2169m/z	10-Oxo-11-octadecen-13-olide	2.33571	11.362	Up	2.24027e-12	4.26611e-10
5.51_453.1698m/z	Tamsulosin	2.42608	13.7651	Up	2.56753e-12	4.72071e-10
6.33_291.0872m/z	PRENYLETIN	1.87674	0.208181	Down	2.70598e-12	4.80942e-10
4.48_579.0938m/z	Luteolin 7-(6''-malonylglucoside)	2.32975	11.2275	Up	3.08846e-12	5.31215e-10
8.12_377.2092m/z	PA(15:0/0:0)	2.70669	26.1587	Up	3.37858e-12	5.62956e-10
4.77_607.2027m/z	L-N-(1H-Indol-3-ylacetyl)glutamic acid	2.5981	20.2442	Up	3.58567e-12	5.79357e-10
4.60_358.0930m/z	Clovamide	2.79197	32.2659	Up	4.49677e-12	6.91086e-10
3.97_521.1013m/z	Cefoselis	1.72491	0.26556	Down	4.53639e-12	6.91086e-10
5.05_923.2219m/z	Diosmetin 3'-glucoside	2.49826	16.1474	Up	4.97984e-12	7.3757e-10
4.84_599.2338m/z	Ssioriside	2.36299	12.0566	Up	6.31939e-12	9.10676e-10
6.17_463.1925m/z	Diaminopyrene	2.13357	7.61063	Up	6.81181e-12	9.55805e-10
6.26_534.2535m/z	Endoxifen O-glucuronide	2.19519	8.57837	Up	7.8293e-12	1.01819e-09
2.64_249.1208n	1-Deoxy-1-morpholino-D-fructose	1.79511	4.20768	Up	8.29696e-12	1.05332e-09
9.68_449.1244m/z	Calomelanol B	2.33668	11.4163	Up	9.21788e-12	1.14302e-09
4.25_527.1362m/z	3-Fucosyllactose	1.67959	3.51918	Up	1.00468e-11	1.20494e-09
0.74_153.0788n	p-Octopamine	1.54134	2.88553	Up	1.01692e-11	1.20494e-09
8.59_527.2855m/z	Vorinostat	2.57107	19.0675	Up	1.08001e-11	1.22573e-09
4.52_250.1433m/z	(4Ar,10bR)-rel-4-Propyl-2,3,4,4a,5,10b-hexahydrochromeno[4,3-b][1,4]oxazin-9-ol	2.14742	7.8214	Up	1.11676e-11	1.22573e-09
7.28_217.1192m/z	3-Methyl-3H-imidazo[4,5-f]quinoxalin-2-amine	1.78	4.10965	Up	1.1226e-11	1.22573e-09
12.44_600.4154n	(3S,4R,3'R,4'R)-Crustaxanthin	2.05267	0.152679	Down	1.12642e-11	1.22573e-09
3.88_143.0734n	Quinaldine	1.41293	0.410543	Down	1.24806e-11	1.33093e-09
5.56_205.0115m/z	2-Hydroxy-4-trifluoromethyl benzoic acid	1.60776	0.31565	Down	1.28497e-11	1.34342e-09
7.39_253.1443m/z	Eremopetasinorol	1.63364	3.28948	Up	1.3495e-11	1.36227e-09
5.56_137.0241m/z	Salicylic acid	1.72782	0.263978	Down	1.37825e-11	1.36227e-09
4.85_339.1068m/z	5-p-Coumaroylquinic acid	2.34142	11.5376	Up	1.37964e-11	1.36227e-09
2.24_503.2451m/z	glas#16	1.73999	3.86061	Up	1.47028e-11	1.42537e-09
3.51_364.1360m/z	Mycotoxin T 2	1.71956	3.73921	Up	1.51545e-11	1.44293e-09
4.93_329.1967m/z	hexadecanedioate	2.13638	7.66455	Up	1.76136e-11	1.61924e-09
1.59_150.0680n	4-Hydroxy-3-methyl-2-(2-propynyl)-2-cyclopentene-1-one	1.59312	3.10314	Up	1.83655e-11	1.65975e-09
12.03_606.2464n	Phaeophorbide b	2.31403	0.0916324	Down	2.52091e-11	2.20062e-09
6.04_453.2123m/z	Anhydrocinnzeylanine	2.14154	7.74503	Up	2.6748e-11	2.26381e-09
12.76_687.1565m/z	1-Benzenesulfonyl-5-ethyl-5-phenylhydantoin	2.71815	27.069	Up	2.77447e-11	2.27694e-09
5.56_93.0343m/z	Sorbic acid	1.71033	0.270906	Down	2.77571e-11	2.27694e-09
3.99_243.0483m/z	Carboxymethyl cellulose, sodium salt	1.52546	0.353823	Down	2.95843e-11	2.39005e-09
3.73_300.1205n	4-Methoxybenzyl glucoside	1.55178	2.93	Up	3.06171e-11	2.43657e-09
4.48_280.0823m/z	beta-D-Glucopyranosyl anthranilate	1.45096	2.56016	Up	3.53478e-11	2.77168e-09
3.99_175.0609m/z	dihydro-3-hydroxy-4,4-dimethyl- 2(3H)-Furanone	1.44845	0.3918	Down	3.84996e-11	2.94771e-09
10.32_379.2448m/z	5-Hydroxydecanedioylcarnitine	1.79563	4.21925	Up	3.92823e-11	2.94771e-09
4.74_301.0747m/z	(-)-Haematoxylin	2.20385	8.74825	Up	3.94361e-11	2.94771e-09
7.74_467.2257m/z	6,7-Dimethyl-2-phenylquinoxaline	2.08285	6.9391	Up	4.02676e-11	2.94771e-09
1.25_153.0631m/z	Cucurbitin	2.39957	0.0764468	Down	4.03568e-11	2.94771e-09
4.47_222.0524n	p-Coumaroyl glycolic acid	1.76297	0.249458	Down	4.50817e-11	3.20501e-09
7.46_287.1650m/z	(Z,Z)-2,9,16-Heptadecatriene-4,6-diyn-8-ol	2.16796	8.15944	Up	4.88364e-11	3.42626e-09
8.50_459.1607m/z	Diltiazem	1.89399	4.96672	Up	5.40844e-11	3.74517e-09
5.70_368.1468n	Methyl (R)-9-hydroxy-10-undecene-5,7-diynoate glucoside	2.04286	0.154978	Down	6.09638e-11	4.16742e-09
4.02_424.1937n	Lys-Asp-Tyr	1.88529	4.89432	Up	6.41321e-11	4.3246e-09
3.20_345.1894n	Val-Ile-Asp	1.41421	0.409036	Down	6.48852e-11	4.3246e-09
4.39_157.0503m/z	5-ethyl-(3H)-furan-2-one	1.24766	0.498815	Down	6.62e-11	4.33711e-09
3.82_439.1006m/z	Riboflavin cyclic-4',5'-phosphate	1.60431	0.316527	Down	6.66997e-11	4.33711e-09
5.14_221.1179m/z	Dehydrovomifoliol	1.78845	4.17566	Up	7.06609e-11	4.53932e-09
4.27_262.1103m/z	9-Hydroxyellipticine	1.40974	2.43024	Up	7.7554e-11	4.92283e-09
3.95_477.1608m/z	Zizybeoside I	1.77967	4.11969	Up	8.78582e-11	5.51129e-09
10.30_412.2814n	MG(0:0/20:3-2OH/0:0)	1.32443	0.456533	Down	9.03857e-11	5.56347e-09
4.11_307.1759m/z	N1-trans-Feruloylagmatine	2.77383	31.1738	Up	9.07768e-11	5.56347e-09
8.96_267.1584m/z	Humulinic acid A	1.37248	0.43082	Down	9.97043e-11	6.04117e-09
1.04_304.1497m/z	Pro-Thr-Ser	1.43275	2.50318	Up	1.00915e-10	6.04583e-09
1.84_243.0472m/z	3-Hydroxy-3-carboxymethyl-adipic acid	1.42114	0.405401	Down	1.02812e-10	6.09105e-09
4.74_353.1814m/z	(R)-1-O-b-D-glucopyranosyl-1,3-octanediol	1.35058	0.442365	Down	1.06308e-10	6.22892e-09
4.74_474.1766m/z	Codeine-6-glucuronide	2.61794	21.4144	Up	1.08311e-10	6.2773e-09
1.04_121.0397m/z	2-Pyrimidine Acetic Acid	2.01583	0.162438	Down	1.13516e-10	6.40502e-09
4.54_503.2089m/z	Artonin A	1.42065	2.4653	Up	1.14118e-10	6.40502e-09
12.60_435.2883m/z	Minabeolide-6	1.49454	0.368174	Down	1.27357e-10	7.00069e-09
8.79_615.1985m/z	(-)-Warfarin	2.53505	17.7116	Up	1.30514e-10	7.02929e-09
4.29_394.1831n	cis-3-Hexenyl b-primeveroside	1.58323	3.06794	Up	1.36905e-10	7.22749e-09
6.02_615.1618m/z	1-(2-Hydroxyethyloxymethyl)-6-phenyl thiothymine	2.28177	10.2709	Up	1.6426e-10	8.40014e-09
10.23_358.2711n	9,12-dimethoxy-13-hydroxy-10-octadecenoic acid	1.31955	2.17952	Up	1.65419e-10	8.40014e-09
6.42_313.1656m/z	4,11,13,15-Tetrahydroridentin B	1.81179	4.34317	Up	1.77278e-10	8.91743e-09
4.09_215.1397m/z	Valylvaline	1.33656	0.449611	Down	1.92131e-10	9.48556e-09
12.35_533.3479m/z	Klyflaccisteroid K	2.11756	7.43954	Up	2.00852e-10	9.79337e-09
4.48_244.0345n	2-Deoxy-D-glucopyranose 6-phosphate	1.61274	0.312283	Down	2.03577e-10	9.79337e-09
3.20_213.1595m/z	[3-(2-Aminopropyl)-6-methylidenecyclohexa-1,3-dien-1-yl]methanediol	1.43405	0.398243	Down	2.03875e-10	9.79337e-09
5.05_363.2023m/z	Alaptide	1.45788	2.58897	Up	2.15184e-10	1.00646e-08
10.72_321.2418m/z	11S-HETE	1.44216	0.39421	Down	2.19489e-10	1.00881e-08
8.79_379.2251m/z	Tris(2-butoxyethyl) phosphate	2.30173	10.7151	Up	2.36247e-10	1.0457e-08
12.03_633.3560m/z	Hericenone E	3.05603	0.0152898	Down	2.37303e-10	1.0457e-08
1.75_284.1249m/z	Ala-Val-Asp	1.30075	2.13261	Up	2.41438e-10	1.0552e-08
4.30_220.0944n	ascaroside C3	1.36336	2.29836	Up	2.49979e-10	1.07453e-08
4.46_367.1030m/z	3-Feruloylquinic acid	1.78012	4.13171	Up	2.52551e-10	1.07453e-08
4.23_216.0485m/z	Carboxin	1.47235	2.63875	Up	2.5392e-10	1.07453e-08
7.20_307.1157m/z	Mono-(2-ethyl-5-carboxypentyl) phthalate	2.01762	6.18825	Up	2.56239e-10	1.0758e-08
4.02_387.0825m/z	theophylline one	1.41471	2.44993	Up	2.66731e-10	1.10249e-08
3.95_343.1031m/z	Catalpol	1.59202	3.11058	Up	2.83452e-10	1.16259e-08
5.82_705.3334m/z	Capsianoside I	1.97255	5.71092	Up	2.85846e-10	1.16346e-08
4.20_533.1872m/z	Isosyringinoside	1.84003	4.55436	Up	2.88304e-10	1.16457e-08
5.06_197.0805m/z	Homoveratric acid	1.93502	5.34777	Up	2.92464e-10	1.16813e-08
3.80_784.1494m/z	Flavin adenine dinucleotide	1.38008	0.426118	Down	3.01133e-10	1.18503e-08
6.89_543.2805m/z	Val-Gly-Val-Ala-Pro-Gly	1.68481	3.56467	Up	3.02259e-10	1.18503e-08
2.92_175.0608m/z	2,3-dimethyl-3-hydroxy-glutaric acid	1.37842	0.426957	Down	3.22304e-10	1.2544e-08
10.07_329.1717m/z	Glycerol 1-(5-hydroxydodecanoate)	2.50967	16.7891	Up	3.38108e-10	1.30637e-08
3.39_497.2234m/z	Dexamethasone isonicotinate	1.53477	2.87194	Up	3.5052e-10	1.34459e-08
6.59_251.1286m/z	4-Methyl-3Z,5-hexadienoic acid	2.01408	0.162532	Down	3.68564e-10	1.4037e-08
13.05_591.2591m/z	chlorophyllide a	2.14691	0.126771	Down	3.77218e-10	1.42647e-08
11.16_530.3326m/z	Pregnanetriol 3a-O-b-D-glucuronide	1.71449	0.267826	Down	4.10951e-10	1.53837e-08
1.20_182.9907m/z	Polymaleic acid, sodium salt	1.25636	0.493029	Down	4.12578e-10	1.53837e-08
9.72_313.2380m/z	5S,8R-DiHOME	1.28106	0.479368	Down	4.39368e-10	1.62688e-08
4.56_359.1671m/z	(2R,3S,4R,5R,8R,9S,10R,11R)-5-Amino-1,2,3,4,8,9,10,11-octahydroxydodecane-6,7-dione	1.59446	3.1247	Up	4.55056e-10	1.67335e-08
11.39_359.1837m/z	Pentosidine	2.75352	29.9235	Up	4.65989e-10	1.70182e-08
6.01_516.2563n	Eriojaposide B	1.64147	3.34487	Up	4.8831e-10	1.74743e-08
4.23_267.0459m/z	Tert-Butylbicyclophosphorothionate	1.24879	2.01154	Up	5.2069e-10	1.83862e-08
0.74_174.0871m/z	2-Oxoarginine	1.69354	0.276472	Down	5.65871e-10	1.96173e-08
7.72_323.1862m/z	Lactapiperanol D	1.56249	2.98712	Up	5.69822e-10	1.96173e-08
9.91_500.2857m/z	11-beta-hydroxyandrosterone-3-glucuronide	1.30137	0.467949	Down	5.70269e-10	1.96173e-08
4.88_193.0502m/z	(E)-Ferulic acid	1.39258	2.38594	Up	6.00583e-10	2.03969e-08
4.47_329.0893n	Avenanthramide-C methyl ester	1.89721	5.02173	Up	6.08361e-10	2.05303e-08
1.95_218.0124m/z	S-Cysteinosuccinic acid	1.56726	3.00882	Up	6.33869e-10	2.11237e-08
11.26_403.2122m/z	CAFESTOL ACETATE	1.95277	0.180766	Down	6.92213e-10	2.27832e-08
6.45_307.1896m/z	Cibaric acid	1.26065	2.03958	Up	7.08532e-10	2.31484e-08
4.23_271.1358m/z	WZ811	2.13248	7.68695	Up	7.11992e-10	2.31484e-08
6.69_402.1880n	D-Linalool 3-(6''-malonylglucoside)	1.9694	0.175642	Down	7.30026e-10	2.35031e-08
7.09_283.1548m/z	oscr#3	1.40727	0.411377	Down	7.34134e-10	2.35031e-08
5.56_388.1623n	Nisoldipine	1.87499	4.84266	Up	7.81229e-10	2.46336e-08
3.84_382.2442m/z	His-Leu-Ile	1.32394	2.19517	Up	7.85391e-10	2.46336e-08
8.18_622.2992m/z	Cyclosquamosin A	2.01614	6.19706	Up	8.13489e-10	2.53656e-08
5.72_296.2003m/z	2E,4E,6E,8E,10E,12E,14E,16E,18E-eicosanonaenal	1.5999	3.15297	Up	8.62497e-10	2.67374e-08
9.62_344.2427m/z	2,3-Dinor-8-iso-PGF2alpha	2.55162	18.5831	Up	9.00101e-10	2.77418e-08
6.58_597.2162m/z	Prupaside	2.04098	6.48448	Up	1.01509e-09	3.07842e-08
3.95_545.1483m/z	Quinophthalone	1.97295	5.74123	Up	1.01613e-09	3.07842e-08
8.67_294.2422m/z	C16 Sphingosine	1.24938	0.496175	Down	1.03219e-09	3.10941e-08
4.49_282.0967m/z	1-Methylinosine	1.3994	2.4079	Up	1.08385e-09	3.24667e-08
4.46_435.0904m/z	Taxifolin 3-arabinoside	1.80986	4.35199	Up	1.12922e-09	3.34499e-08
5.30_511.2387m/z	glas#10	1.72692	3.81413	Up	1.14298e-09	3.36706e-08
2.92_133.0503m/z	Isobutyric acid	1.37763	0.426425	Down	1.15128e-09	3.37288e-08
1.42_182.0454m/z	Homarine	1.50066	2.74909	Up	1.23668e-09	3.60328e-08
3.86_213.0731m/z	6-(2-Hydroxyethoxy)-6-oxohexanoic acid	1.36019	0.435708	Down	1.24369e-09	3.60399e-08
11.52_279.1961m/z	2,6-Di-tert-butyl-4-ethylphenol	2.42661	14.0735	Up	1.30206e-09	3.71263e-08
8.71_344.2555n	12,13-dihydroxy-11-methoxy-9-octadecenoic acid	1.43557	2.5236	Up	1.31254e-09	3.72258e-08
4.48_195.0655m/z	2-Furanmethanol	1.39399	2.39353	Up	1.35042e-09	3.7897e-08
12.07_366.2995m/z	N-(3-hydroxy-octadecanoyl)-homoserine lactone	1.32538	2.20134	Up	1.45248e-09	4.03367e-08
9.32_313.2365m/z	7S,8S-DiHODE	1.46117	0.383147	Down	1.55099e-09	4.22872e-08
8.71_313.2365m/z	9S,10R,13S-trihydroxyoctadec-11E-enoic acid	1.75215	3.97247	Up	1.56213e-09	4.22872e-08
6.61_517.1631m/z	Skimmianine	2.19172	8.65379	Up	1.56315e-09	4.22872e-08
4.56_493.1924m/z	22-dimethylarsinoyl-(5Z,8Z, 11Z,14Z,17Z,20Z)-docosahexaenoic acid	1.34514	2.25464	Up	1.57031e-09	4.22872e-08
1.75_352.1123m/z	Asp-Tyr-Gly	1.34406	2.25195	Up	1.75363e-09	4.69866e-08
3.97_234.0735n	Glycerol lactate pyruvate	1.28761	0.474641	Down	1.77125e-09	4.72215e-08
12.69_335.1660m/z	S-Petasin	3.06882	0.014497	Down	1.85922e-09	4.90761e-08
4.51_793.1803m/z	Myricetin 3-(3'''-6'''-diacetylglucosyl)-(1->4)-(2'',3''-diacetylrhamnoside)	1.55607	2.96902	Up	1.91029e-09	5.01757e-08
12.69_263.2364m/z	13-octadecynoic acid	1.52296	0.352655	Down	1.95801e-09	5.11052e-08
8.79_411.2362m/z	Prostaglandin E2 methyl ester	1.70154	3.67538	Up	1.96485e-09	5.11052e-08
8.09_342.2401n	methyl 9,12-dihydroxy-13-oxo-10-octadecenoate	1.79164	4.2339	Up	2.05007e-09	5.3063e-08
11.37_434.1758m/z	Cytidine, 2'-deoxy-2',2'-difluoro-N-(1-oxo-2-propylpentyl)-	2.20164	8.83438	Up	2.08652e-09	5.3487e-08
0.66_253.0561m/z	4-O-Methylglucuronic acid	1.84417	0.216565	Down	2.15711e-09	5.50321e-08
1.46_383.1442m/z	Lacto-N-biose I	1.29527	2.12703	Up	2.25142e-09	5.66253e-08
10.20_846.6346n	PG(21:0/20:1)	2.84192	37.7834	Up	2.27982e-09	5.70229e-08
8.09_343.2389m/z	16b-Hydroxystanozolol	1.91537	5.2069	Up	2.43394e-09	6.01023e-08
4.56_449.1230m/z	Calomelanol C	1.25109	2.02179	Up	2.43475e-09	6.01023e-08
6.49_661.3076m/z	4-(4-Fluorophenyl)-3-(4-hydroxy-3-methoxyphenoxymethyl)piperidine	2.33838	11.6961	Up	2.44656e-09	6.01155e-08
7.44_376.2449m/z	bhos#22	1.65441	0.291898	Down	2.51656e-09	6.15519e-08
4.77_941.2924m/z	10-Formyldihydrofolate	1.62529	3.2805	Up	2.58603e-09	6.26759e-08
4.02_537.1798m/z	Lagociclovir	1.76729	4.07565	Up	2.60998e-09	6.29703e-08
3.97_303.1313n	(2E)-4-Hydroxy-3-methylpent-2-enedioylcarnitine	1.40596	2.43266	Up	2.63653e-09	6.30402e-08
9.65_384.2753m/z	N-(hexadecanoyl)-homoserine lactone	1.65859	0.290095	Down	2.87458e-09	6.78198e-08
6.03_344.2191n	oscr#19	1.80017	4.29761	Up	2.927e-09	6.87522e-08
8.98_341.2329m/z	ascr#22	2.05928	6.74366	Up	2.94395e-09	6.88471e-08
8.52_307.1912m/z	16-A1-PhytoP	1.38675	2.37594	Up	3.08314e-09	7.17874e-08
6.61_413.2151m/z	20-dihydroxyleukotriene B4	1.92311	5.28243	Up	3.15266e-09	7.30868e-08
6.69_729.4064m/z	TRAP-6	2.21185	0.110617	Down	3.27099e-09	7.54552e-08
7.50_287.2226m/z	Tetrahydro-2,5-dimethyl-2H-pyranmethanol	1.51811	0.354543	Down	3.28312e-09	7.54552e-08
5.68_275.1499m/z	Cladosporacid B	1.82771	4.49965	Up	3.34892e-09	7.63095e-08
8.50_276.1238m/z	1-(m-Methoxycinnamoyl)pyrrolidine	1.36213	0.433743	Down	3.47168e-09	7.87702e-08
4.02_385.0773m/z	2-trans-O-Feruloylglucaric acid	1.34409	2.25514	Up	3.48727e-09	7.87888e-08
10.74_337.2382m/z	8R,9S-cis-epoxy-10S-hydroxy-eicosa-11Z,14Z-dienoic acid.	1.36335	0.433166	Down	3.52962e-09	7.90753e-08
1.47_381.1298m/z	Semilepidinoside A	1.30108	2.14225	Up	3.58183e-09	7.99094e-08
0.69_190.0473n	3,7-dideoxy-D-threo-hepto-2,6-diuolosonic acid	1.69049	0.276023	Down	3.71545e-09	8.22024e-08
13.03_589.2432m/z	Antiaroside C	1.69965	0.272202	Down	3.77085e-09	8.28251e-08
8.12_545.1950m/z	L-Thyronine	2.06002	6.7594	Up	3.82576e-09	8.36023e-08
4.06_217.1545m/z	2-octenoylglycine	1.28691	0.474352	Down	3.86435e-09	8.40918e-08
3.97_413.1662m/z	(2S)-2-Butanol O-[b-D-Apiofuranosyl-(1->6)-b-D-glucopyranoside]	1.54318	2.92162	Up	3.95715e-09	8.54231e-08
4.86_309.0615m/z	Zilascorb	1.42371	2.49203	Up	3.99759e-09	8.59483e-08
4.02_453.0648m/z	SAICAR	1.49502	2.73671	Up	4.03654e-09	8.64371e-08
6.35_539.2088m/z	O-Desmethyl Midostaurin	2.00509	6.11662	Up	4.07932e-09	8.70038e-08
4.70_379.0993m/z	Gentiopicrin	1.50981	2.7931	Up	4.10781e-09	8.70585e-08
12.18_401.1377m/z	6,11-Dihydroxy-3-methyl-3-(4-methyl-3-pentenyl)-3H,7H-pyrano[2,3-c]xanthen-7-one	2.84502	0.0260745	Down	4.11454e-09	8.70585e-08
4.65_444.1660m/z	Etodolac acyl glucuronide	1.4696	2.64539	Up	4.29825e-09	9.0586e-08
7.98_253.1442m/z	2,3,5,6,8,8a-Hexahydro-2,5,5,8a-tetramethyl-7H-1-benzopyran-7-one	1.52263	2.8425	Up	4.40886e-09	9.25513e-08
4.04_266.1382m/z	3-Methylbut-2-enoylcarnitine	1.65568	3.43718	Up	4.50836e-09	9.35377e-08
3.80_365.1302m/z	3H-Phenoxazine	1.52056	0.352827	Down	4.55755e-09	9.35828e-08
5.99_346.2347n	oscr#20	2.1223	7.6097	Up	4.5633e-09	9.35828e-08
4.93_545.1849m/z	Fluticasone propionate	1.86917	4.82573	Up	4.67617e-09	9.51654e-08
3.33_373.2440m/z	Curvacin A	1.25041	0.494464	Down	4.71478e-09	9.55864e-08
9.47_553.3509m/z	N-Acetylprocainamide	2.08317	7.0706	Up	4.91673e-09	9.89283e-08
3.77_366.1039m/z	7,7,8,8-Tetrakis(methoxydiazenyl)bicyclo[4.2.0]octa-1(6),3-diene-2,5-dione	1.28907	0.472735	Down	4.9371e-09	9.89647e-08
4.25_395.0942m/z	Dihydroferulic acid 4-O-glucuronide	1.26521	2.05766	Up	5.05014e-09	1.00742e-07
8.18_269.1392m/z	Methyl jasmonate	1.98715	5.92616	Up	5.46235e-09	1.07555e-07
3.64_421.1675m/z	Pitavastatin	1.98105	5.87055	Up	5.54899e-09	1.08777e-07
11.20_307.1196m/z	Minoxidil sulphate	1.65322	0.291652	Down	5.61601e-09	1.09687e-07
8.71_756.5666n	PA(22:2/18:0)	2.04359	6.57266	Up	5.65944e-09	1.10132e-07
5.70_313.1312n	Moupinamide	1.77737	4.15672	Up	6.18041e-09	1.18539e-07
7.61_541.2649m/z	Cortolone-3-glucuronide	2.01785	6.27471	Up	6.26585e-09	1.19747e-07
5.37_520.3395n	Bellericagenin B	1.49438	2.7366	Up	6.35761e-09	1.21067e-07
1.45_189.0401m/z	2-O-Methylascorbic acid	1.43056	2.5171	Up	6.54429e-09	1.24179e-07
5.72_589.3181m/z	Kinetensin 4-7	1.72102	3.80327	Up	6.85329e-09	1.29123e-07
6.61_345.2277m/z	MG(14:1/0:0/0:0)	1.86099	4.77053	Up	6.99736e-09	1.30287e-07
5.99_515.2492m/z	7,8-Dihydrovomifoliol 9-[rhamnosyl-(1->6)-glucoside]	1.43026	2.51579	Up	7.01284e-09	1.30287e-07
6.06_267.1599m/z	Isokobusone	1.41014	2.4516	Up	7.11842e-09	1.31787e-07
6.28_361.1866m/z	D-Linalool 3-glucoside	1.94783	0.180538	Down	7.14298e-09	1.31787e-07
5.90_787.3046m/z	Antibiotic 205t3	3.24378	115.075	Up	7.29162e-09	1.33612e-07
8.09_477.2076m/z	Betamethasone 17-benzoate	1.69865	3.67599	Up	7.37845e-09	1.34733e-07
4.02_407.0592m/z	Diflunisal glucuronide ester	1.35257	2.28278	Up	7.6267e-09	1.3879e-07
4.23_230.9962m/z	5-(Methoxycarbonyl)thiophene-2-carboxylic acid	1.32517	2.20805	Up	7.65505e-09	1.38832e-07
9.65_323.2224m/z	estrane-3alpha,17alpha-diol	1.72215	3.81416	Up	7.75312e-09	1.40134e-07
8.07_671.4736m/z	DG(13:0/0:0/PGF1alpha)	2.49184	16.4809	Up	8.21838e-09	1.46557e-07
9.80_366.2630m/z	Methyl-(10S)-hydroxy-(11S,12S)-epoxy-(5Z,8Z,14Z,17Z)-eicosatetraenoate	1.65092	0.292075	Down	8.51274e-09	1.513e-07
8.59_476.2779m/z	PE(18:2/0:0)	2.1798	8.54494	Up	8.60765e-09	1.52478e-07
1.42_184.0603m/z	4-Pyridoxic acid	1.45881	2.61408	Up	8.63656e-09	1.52484e-07
4.48_511.1061m/z	BENFOTIAMINE	2.10171	7.34529	Up	8.82423e-09	1.55283e-07
7.28_323.1845m/z	11-dehydro-2,3-dinor-TXB2	1.35529	2.29108	Up	9.06093e-09	1.58173e-07
8.96_338.2317m/z	alpha-carboxymethylbutylhydroxychroman	1.8334	0.219218	Down	9.09051e-09	1.58173e-07
6.02_343.2121m/z	delta14-10-PhytoF	1.75023	3.98701	Up	9.10708e-09	1.58173e-07
6.58_319.1143m/z	Vomitoxin	2.11615	0.132385	Down	9.16805e-09	1.58714e-07
9.82_356.2556n	13,14-dihydro-PGE1	1.47611	2.67475	Up	9.54703e-09	1.64209e-07
4.27_450.2337m/z	Valyl-prolyl-glycyl-valyl-glycine	1.37931	2.36199	Up	9.83189e-09	1.68025e-07
8.07_367.2351m/z	Fumigaclavine C	2.02953	6.42975	Up	1.04573e-08	1.76451e-07
11.20_368.2787m/z	Isocarbacyclin	1.27158	2.07594	Up	1.07209e-08	1.80328e-07
3.71_359.1307m/z	8-Epiloganic acid	1.62017	3.27303	Up	1.10915e-08	1.8589e-07
5.70_416.2409n	Val-Leu-Trp	1.2459	2.01667	Up	1.12148e-08	1.86463e-07
6.69_469.1681m/z	N,N'-diacetylchitobiose	1.82616	0.221646	Down	1.12256e-08	1.86463e-07
9.70_307.1912m/z	Methylgingerol	1.6392	3.36852	Up	1.21505e-08	2.00578e-07
10.65_291.2324m/z	Dodecylbenzene	1.66747	0.284548	Down	1.24548e-08	2.04966e-07
4.56_222.0737n	Ethyl glucuronide	1.26353	2.05736	Up	1.25773e-08	2.06345e-07
5.10_288.2525m/z	N(1),N(12)-diacetylsperminium(2+)	1.7083	0.267353	Down	1.26476e-08	2.06861e-07
6.59_250.1202n	delta-CEHC	1.52619	0.348965	Down	1.27657e-08	2.08155e-07
11.33_353.2694m/z	Persenone B	1.73998	3.93363	Up	1.50124e-08	2.38943e-07
3.97_348.1297m/z	Casuarine 6-alpha-D-glucoside	1.4215	2.49402	Up	1.51834e-08	2.40946e-07
3.93_362.1818n	15-dimethylarsinoyl pentadecanoic acid	1.28025	2.0989	Up	1.57523e-08	2.46309e-07
5.52_409.1839m/z	Hypochoeroside A	1.39739	2.41948	Up	1.65272e-08	2.56138e-07
4.32_517.2652m/z	triglyceride palmitate	1.75136	4.00734	Up	1.65456e-08	2.56138e-07
7.83_289.1791m/z	5'-Carboxy-gamma-chromanol	1.3633	2.31758	Up	1.66123e-08	2.56138e-07
13.31_317.2499m/z	11-(3,4-dimethyl-5-butylfuran-2-yl)-undecanoic acid	1.90598	5.17559	Up	1.73937e-08	2.66503e-07
10.23_925.6146m/z	PG(22:4/22:1)	2.8574	40.2315	Up	1.74577e-08	2.66717e-07
6.63_381.2239m/z	oscr#21	1.45031	2.59051	Up	1.77495e-08	2.70401e-07
5.97_413.2157m/z	20-hydroxy-PGD2	1.87035	4.87128	Up	1.78057e-08	2.70484e-07
8.07_399.1667m/z	Camostat	2.86195	40.84	Up	1.86212e-08	2.80529e-07
6.03_389.1903m/z	2-Methoxy-4-(2-(methylamino)propyl)phenyl beta-D-glucopyranosiduronic acid	1.97269	5.82091	Up	1.86248e-08	2.80529e-07
5.72_341.2104m/z	MG(0:0/14:0/0:0)	2.69023	26.4394	Up	1.90856e-08	2.85855e-07
4.45_537.2073m/z	Tenofovir disoproxil	1.88995	5.03817	Up	1.91854e-08	2.86546e-07
4.16_631.3282m/z	DIHYDROGAMBOGIC ACID	1.41623	2.48067	Up	1.963e-08	2.91552e-07
1.70_285.1320n	Glycylprolylhydroxyproline	1.28895	2.12186	Up	1.9748e-08	2.9249e-07
5.35_481.2286m/z	Tetrahydrobiopterin	1.48617	2.71878	Up	1.98387e-08	2.93019e-07
4.72_292.1571m/z	Denzimol	1.41806	2.48635	Up	2.00514e-08	2.95343e-07
3.82_348.0698m/z	Dihyroxy-1H-indole glucuronide I	1.59422	0.316237	Down	2.0404e-08	2.99563e-07
11.20_309.1151m/z	N-[5-(4,5-Dihydro-1H-imidazol-2-yl)-2-hydroxy-5,6,7,8-tetrahydronaphthalen-1-yl]methanesulfonamide	1.7147	0.263989	Down	2.04864e-08	2.99563e-07
10.23_645.3641m/z	Physalolactone B 3-glucoside	1.74192	3.94943	Up	2.05065e-08	2.99563e-07
5.70_629.2032m/z	(1R*,3R*,3'S*)-1,2,3,4-Tetrahydro-1-(2-thio-3-pyrrolidinyl)-beta-carboline-3-carboxylic acid	1.41284	0.405076	Down	2.08307e-08	3.03469e-07
3.84_279.0459m/z	N-Acetylserotonin sulfate	1.39995	0.411656	Down	2.12682e-08	3.08176e-07
4.46_369.1082m/z	Furaltadone	1.94037	5.50422	Up	2.13577e-08	3.08176e-07
8.95_295.1910m/z	3beta-Acetoxy-4-oplopanone	2.05336	6.75404	Up	2.1766e-08	3.1198e-07
3.64_345.1513m/z	Dihydroconiferin	1.25462	2.03988	Up	2.19221e-08	3.13374e-07
4.65_445.1728n	Narceine	2.02457	6.40917	Up	2.2657e-08	3.23014e-07
4.51_725.1929m/z	Kaempferol 3-xylosyl-(1->3)-rhamnosyl-(1->6)-galactoside	1.49466	2.75141	Up	2.28439e-08	3.23946e-07
5.97_345.2278m/z	9-hydroperoxy-12,13-dihydroxy-10-octadecenoic acid	1.91267	5.24778	Up	2.31423e-08	3.26441e-07
5.35_289.2035n	N-(2-Hydroxyisobutyl)-2,4,8,10,12-tetradecapentaenamide	2.09632	7.32483	Up	2.38275e-08	3.3522e-07
10.18_278.1873n	12-oxo-5E,8E,10Z-heptadecatrienoic acid	2.00836	6.22345	Up	2.42693e-08	3.39636e-07
5.52_341.1964m/z	Prostaglandin F-main urinary metabolite	1.26732	2.07048	Up	2.49525e-08	3.46476e-07
5.70_448.2304n	Acuminoside	1.34637	0.439887	Down	2.52122e-08	3.48268e-07
5.26_341.1212m/z	Marasmal	1.2633	2.06091	Up	2.56296e-08	3.52209e-07
4.72_274.1051n	Dikegulac	1.26226	2.0584	Up	2.58605e-08	3.5277e-07
4.95_453.1347m/z	Dexelvucitabine	1.4982	2.76666	Up	2.58689e-08	3.5277e-07
4.06_440.1479m/z	Butyrolactone derivative	1.23685	2.00049	Up	2.59753e-08	3.53317e-07
0.66_284.0983m/z	N-Gluconyl ethanolamine	1.67961	0.278267	Down	2.62816e-08	3.56075e-07
0.66_193.0348m/z	Pectic acid	1.25379	0.490293	Down	2.63313e-08	3.56075e-07
11.57_340.2031n	Canrenone	1.71128	3.76899	Up	2.66021e-08	3.58188e-07
8.84_321.1704m/z	Sugeonyl acetate	1.61468	3.25964	Up	2.69943e-08	3.62553e-07
6.33_390.1881n	Pennelliiside A	1.37938	2.36983	Up	2.71129e-08	3.63231e-07
5.05_901.2401m/z	Kaempferol 3-glucosyl-(1->2)-rhamnoside-7-(6''-(E)-p-coumaroylglucoside)	1.67787	3.5863	Up	2.84056e-08	3.77993e-07
8.31_375.1785m/z	Diflucortolone	1.36553	2.32954	Up	2.84811e-08	3.77993e-07
1.04_332.1336m/z	5'-O-beta-D-Glucosylpyridoxine	2.05437	6.77498	Up	2.89286e-08	3.82747e-07
4.67_449.1660m/z	Aciclovir	1.37922	2.36932	Up	2.98029e-08	3.91401e-07
6.72_357.2276m/z	14-HpODE	2.31005	11.2505	Up	3.02737e-08	3.95635e-07
3.49_394.1251m/z	gamma-Glutamyl-5-hydroxytryptophan	1.37915	0.421996	Down	3.04446e-08	3.964e-07
12.76_265.2157m/z	Pentadecanoic acid	1.37432	0.424716	Down	3.19418e-08	4.12381e-07
0.66_120.0656m/z	L-Threonine	1.26266	0.485166	Down	3.24231e-08	4.17585e-07
3.80_297.1428m/z	VORTIOXETINE	1.50687	0.356886	Down	3.25349e-08	4.18015e-07
7.28_359.2437m/z	Rilmenidine	3.00363	60.0238	Up	3.29703e-08	4.21348e-07
4.56_450.1300n	IRIGENIN, 7-BENZYL ETHER	1.31702	2.19649	Up	3.29968e-08	4.21348e-07
8.31_307.1912m/z	16-J1-PhytoP	1.30534	2.16673	Up	3.30314e-08	4.21348e-07
9.72_381.2256m/z	PGB1	1.33994	0.442899	Down	3.3138e-08	4.21698e-07
4.77_717.2578m/z	Clethodim	1.48126	2.70569	Up	3.36687e-08	4.26417e-07
6.46_349.1864m/z	(1S,2R,4R,8S)-p-Menthane-2,8,9-triol 2-glucoside	1.3308	0.447551	Down	3.4263e-08	4.31892e-07
6.59_381.1892m/z	Berkeleylactone G	1.66712	3.53143	Up	3.45608e-08	4.33741e-07
0.66_195.0506m/z	alpha-L-arabinofuranose	1.26599	0.482939	Down	3.47002e-08	4.33741e-07
1.37_441.1597m/z	Ser-Tyr-Gln	1.50749	0.35636	Down	3.5473e-08	4.4089e-07
5.70_561.2158m/z	2'-O-Methyladenosine	1.36839	0.427547	Down	3.72033e-08	4.60251e-07
9.98_346.2580m/z	9-hydroperoxy-12,13-epoxy-10-octadecenoic acid	1.90016	5.15346	Up	4.10872e-08	4.99037e-07
5.60_300.1621m/z	N-depropylpropafenone	1.27404	2.08998	Up	4.18454e-08	5.06372e-07
9.32_328.2476m/z	9S-hydroxy-10S,11S-epoxy-12Z,15Z-octadecadienoic acid	1.3093	2.17864	Up	4.18811e-08	5.06372e-07
0.74_70.0658m/z	2-(1-Aziridinyl)ethanol	1.26597	0.482939	Down	4.19946e-08	5.06595e-07
1.00_140.0316m/z	N-Acetylglycine	1.49918	0.360366	Down	4.23526e-08	5.09761e-07
4.67_471.1481m/z	Chitobiose	1.35857	2.31282	Up	4.53913e-08	5.4266e-07
5.30_755.1823m/z	Variabiloside E	1.55339	0.33403	Down	4.55291e-08	5.4309e-07
4.97_590.3018m/z	Nelfinavir	2.61106	22.1529	Up	4.60303e-08	5.46623e-07
12.05_333.1507m/z	Eremopetasin sulfoxide	2.59682	0.0466364	Down	4.63443e-08	5.47911e-07
1.30_186.0016m/z	benzylidene thiazolidinedione	1.41538	2.486	Up	4.81864e-08	5.66502e-07
4.44_536.2002n	Levosemotiadil	1.85015	4.73963	Up	4.82356e-08	5.66502e-07
3.95_341.0874m/z	6'-Methoxypolygoacetophenoside	1.27087	2.08399	Up	4.88182e-08	5.70831e-07
4.34_265.1419m/z	Anguidol	1.66253	3.51468	Up	4.99017e-08	5.79686e-07
8.52_443.1657m/z	9-(1,3-Dioxolan-2-yl)purine-2,6-diamine	1.56861	3.06016	Up	5.07191e-08	5.86625e-07
3.27_346.1880m/z	BROXYQUINOLINE	1.36885	0.426379	Down	5.19958e-08	5.98794e-07
8.70_755.5608m/z	PG(O-20:0/17:2)	2.21567	9.33577	Up	5.23958e-08	6.02101e-07
8.98_297.1704m/z	Urodiolenone	1.823	0.220597	Down	5.25185e-08	6.02212e-07
11.13_484.2663n	17-hydroxyandrostane-3-glucuronide	1.23873	0.497612	Down	5.39595e-08	6.13458e-07
12.46_321.2417m/z	5-Hexyltetrahydro-2-furanoctanoic acid	1.27799	0.475834	Down	5.4525e-08	6.15958e-07
11.20_250.1929n	Norambreinolide	1.42357	0.397912	Down	5.45259e-08	6.15958e-07
0.67_209.0298m/z	D-Glucarate	1.43039	0.39422	Down	5.46796e-08	6.16388e-07
6.59_313.2018m/z	Berkeleylactone L	1.59658	3.18843	Up	5.50796e-08	6.18685e-07
3.66_443.1766m/z	Cilligen	1.58331	3.12813	Up	5.51154e-08	6.18685e-07
0.74_277.0682m/z	L-Phosphoarginine	1.98433	5.99813	Up	5.61769e-08	6.29276e-07
3.27_444.1074m/z	Isopeonidin 3-glucoside	1.45097	0.383567	Down	5.92864e-08	6.59948e-07
10.25_370.2944m/z	MG(0:0/18:3/0:0)	1.26127	2.06237	Up	6.10505e-08	6.78169e-07
5.48_219.0230m/z	6-(2-amino-2-carboxyethyl)-4-hydroxybenzothiazole	1.57088	0.325102	Down	6.21716e-08	6.88926e-07
4.49_395.0942m/z	Dihydroisoferulic acid 3-glucuronide	1.56609	3.05627	Up	6.30702e-08	6.94815e-07
10.25_342.2631m/z	avocadenyne acetate	1.48974	2.7459	Up	6.45011e-08	7.09113e-07
4.52_287.0544m/z	DIHYDROROBINETIN	1.52	2.86236	Up	6.54217e-08	7.16281e-07
8.03_324.2293n	Raspailyne A1	1.61062	3.25854	Up	6.58893e-08	7.19508e-07
3.25_465.0809m/z	BL IV	1.38273	0.418588	Down	6.61119e-08	7.19508e-07
1.20_420.0769m/z	Convergence	1.57471	0.323339	Down	6.61874e-08	7.19508e-07
3.97_293.1161m/z	4-(8-Methyl-9H-1,3-dioxolo(4,5-h)(2,3)benzodiazepin-5-yl)benzenamine	1.35851	2.3168	Up	6.72827e-08	7.27691e-07
10.51_314.1854n	19-Oxo-all-trans-retinoic acid	1.28666	2.12519	Up	6.76495e-08	7.30176e-07
13.74_293.2469m/z	Methyl linolenate	1.27574	0.476719	Down	6.83423e-08	7.36164e-07
10.51_427.1707m/z	Larotrectinib	1.33099	2.2406	Up	6.88028e-08	7.39631e-07
4.46_503.0781m/z	Hypericin	1.85483	4.79414	Up	7.00565e-08	7.48579e-07
6.02_479.1871m/z	Conivaptan	1.96748	5.82682	Up	7.08902e-08	7.52961e-07
9.84_331.1524m/z	3-(2-Butynyl)-5-methyl-2-(piperazin-1-yl)-3,5-dihydroimidazo[4,5-d]pyridazin-4-one	1.26678	2.07729	Up	7.12015e-08	7.54764e-07
6.85_280.1665n	Brefeldin A	1.33324	2.24656	Up	7.41522e-08	7.82929e-07
3.68_254.8168m/z	Iodine	1.33568	2.25432	Up	7.59886e-08	7.94629e-07
11.87_499.3234m/z	IC202C	2.75766	31.9431	Up	7.60054e-08	7.94629e-07
11.29_359.3147m/z	Hexadecyl Acetyl Glycerol	1.60107	3.21501	Up	7.77127e-08	8.05673e-07
9.33_377.1941m/z	PGE3 1,15-lactone	1.30953	2.18492	Up	7.79909e-08	8.05906e-07
10.60_279.1962m/z	5-Pentyl-2-furanoctanoic acid	1.77537	4.2056	Up	8.08004e-08	8.30111e-07
4.97_327.1044m/z	Domesticoside	1.43209	2.54575	Up	8.12624e-08	8.33125e-07
3.84_356.1461m/z	Ac-Pro-Gly-Pro-OH	1.31295	0.455789	Down	8.57694e-08	8.72914e-07
5.84_189.1129m/z	Octanoic acid	1.28846	2.13152	Up	8.57852e-08	8.72914e-07
5.97_434.2561m/z	Ribociclib	1.25486	2.05032	Up	8.68099e-08	8.81658e-07
10.67_307.1912m/z	Dihydrocapsiate	2.14684	8.18133	Up	8.98027e-08	9.06872e-07
6.06_381.1892m/z	Tetramethylchromanol glucoside	1.91263	5.30393	Up	9.18675e-08	9.24221e-07
8.09_426.2106m/z	Arginyl-glycyl-aspartyl-valine	2.13817	8.04808	Up	9.2741e-08	9.31253e-07
13.28_485.3593m/z	26-Methyl nigranoate	1.42376	2.52077	Up	9.39438e-08	9.41557e-07
6.33_485.2020m/z	Benzonaphthazepine	1.54601	2.97367	Up	9.49147e-08	9.45954e-07
4.16_343.1360m/z	Ixoroside	1.25063	2.04031	Up	9.6172e-08	9.56696e-07
9.49_310.2142n	(9Z,11R,12S,13S,15Z)-12,13-Epoxy-11-hydroxy-9,15-octadecadienoic acid	1.38418	2.39686	Up	9.77719e-08	9.68996e-07
11.07_341.1376m/z	1,1,1-Tri(butyryloxy)propane	1.57525	0.322385	Down	1.01542e-07	1.00264e-06
10.61_342.2630m/z	1-Acetoxy-2-hydroxy-16-heptadecyn-4-one	1.45688	2.63466	Up	1.06679e-07	1.04772e-06
9.86_279.1962m/z	12S-HHTrE	1.84758	4.75219	Up	1.09248e-07	1.07079e-06
0.79_168.1017m/z	2-Methoxy-4-vinylphenol	2.76958	33.1947	Up	1.11385e-07	1.08376e-06
5.40_889.3681m/z	PC(6:2/6:2)	1.33284	2.25048	Up	1.1221e-07	1.08981e-06
9.44_337.2382m/z	3b,17b-Dihydroxyetiocholane	1.74698	0.248231	Down	1.12662e-07	1.09221e-06
8.59_479.2233m/z	Phenethyl phenylacetate	1.63828	3.40606	Up	1.13049e-07	1.09397e-06
12.03_586.3491n	Bax inhibitor peptide V5	1.28377	0.471271	Down	1.15531e-07	1.11594e-06
9.60_325.2016m/z	Dihydropanaxacol	1.73753	3.96977	Up	1.15947e-07	1.11594e-06
10.70_370.2944m/z	Persediene	1.26411	2.07481	Up	1.17035e-07	1.12438e-06
4.93_517.2284m/z	Hydroxyprolyl-Glutamine	1.80868	4.45382	Up	1.18077e-07	1.12819e-06
10.20_324.2524m/z	[8]-Paradol	2.28824	10.9373	Up	1.1831e-07	1.12819e-06
7.26_298.2139n	8E-Heptadecenedioic acid	1.76361	4.1388	Up	1.1863e-07	1.12819e-06
3.77_230.1627n	Isoleucyl-Valine	1.56851	0.32514	Down	1.18701e-07	1.12819e-06
10.23_337.2363m/z	11,12-epoxy-8-hydroxyeicosa-5,9,14-trienoic acid	1.36384	0.427479	Down	1.19267e-07	1.13155e-06
6.22_333.1301m/z	tetranor-PGJM	1.69093	3.69016	Up	1.22743e-07	1.1604e-06
9.16_808.5697m/z	PA(19:0/PGF1alpha)	1.51989	0.347983	Down	1.25953e-07	1.18654e-06
4.49_469.1742m/z	LysoPA(18:4/0:0)	1.82033	0.219924	Down	1.30387e-07	1.22615e-06
3.25_412.1697m/z	Formamide, N-((1-((2-(diethylamino)ethyl)amino)-7-methoxy-9-oxo-9H-thioxanthen-4-yl)methyl)-	1.25718	0.485434	Down	1.37897e-07	1.27873e-06
7.18_253.1442m/z	3-Hydroxy-beta-ionone	1.40991	2.48145	Up	1.39282e-07	1.28709e-06
7.87_283.1911m/z	(3S,4S,6R,7S)-1,10-Bisaboladiene-3,4-diol	1.77084	0.238458	Down	1.42749e-07	1.31545e-06
4.77_393.1263n	Besifloxacin	1.37151	2.3625	Up	1.43091e-07	1.31545e-06
13.42_365.2679n	N-Myristoyl Histidine	1.2514	0.488624	Down	1.43356e-07	1.31561e-06
1.68_226.0475n	isochorismate	1.28958	0.467303	Down	1.53784e-07	1.40167e-06
5.07_475.2181m/z	Ustiloxin D	1.28455	2.12738	Up	1.55272e-07	1.41041e-06
10.07_305.1756m/z	MENTHYL BENZOATE	2.67982	26.7437	Up	1.58698e-07	1.43663e-06
6.28_417.2491m/z	19R-hydroxy-PGF1alpha	2.2776	10.7201	Up	1.60822e-07	1.45094e-06
8.07_450.2064m/z	Cediranib	2.23826	9.9087	Up	1.69245e-07	1.5092e-06
4.77_262.1797m/z	Hexylcaine	2.36245	12.8457	Up	1.69469e-07	1.5092e-06
4.51_536.2696m/z	epothilone D	2.37102	13.0988	Up	1.70525e-07	1.5154e-06
9.98_375.1785m/z	L-Prolinamide, 5-oxo-L-prolyl-1-methyl-L-histidyl-	1.28904	2.13892	Up	1.72126e-07	1.52708e-06
4.09_283.1273m/z	Promazine	1.40847	0.403401	Down	1.73226e-07	1.53154e-06
4.29_316.1678m/z	Met-Leu-Ala	2.09153	7.4032	Up	1.73778e-07	1.53154e-06
6.45_298.1643m/z	Crispolide	1.42897	2.54565	Up	1.76933e-07	1.55422e-06
7.32_623.2391m/z	Grossamide	1.67582	3.61603	Up	1.79778e-07	1.57198e-06
7.46_398.2541m/z	(3E,5E)-Trideca-3,5-dienoylcarnitine	1.70017	0.266216	Down	1.83492e-07	1.59281e-06
3.06_361.1978m/z	Arginyltryptophan	1.39872	0.408205	Down	1.83717e-07	1.59281e-06
11.21_397.1161m/z	2-Hydroxybenzaldehyde O-[xylosyl-(1->6)-glucoside]	1.24082	0.494085	Down	1.85759e-07	1.60529e-06
6.06_314.2086n	2S-hydroxy-3-(10Z-tetradecenoyloxy)-propanoic acid	1.83321	4.6621	Up	1.88892e-07	1.62709e-06
9.23_810.5855m/z	GlcCer(d14:1/24:0(2OH))	1.35097	0.433205	Down	1.95873e-07	1.6764e-06
10.26_603.4261m/z	DG(18:4/14:1/0:0)	2.78321	34.6942	Up	1.97078e-07	1.68401e-06
4.91_917.2354m/z	Dulcisxanthone A	1.67072	3.59289	Up	1.99068e-07	1.69557e-06
5.52_477.1711m/z	Ilepatril	1.55302	3.02043	Up	2.01498e-07	1.70809e-06
8.70_777.5432m/z	PA(20:5/22:0)	2.9809	58.5994	Up	2.03708e-07	1.72135e-06
5.97_477.2450m/z	18-acetoxy-PGF2alpha-11-acetate	1.25348	2.05439	Up	2.07782e-07	1.753e-06
7.04_284.1615n	2-Hydroxy-4-[(1R)-1-hydroxy-8-methyl-6-oxononyl]-3-methyl-2H-furan-5-one	1.32497	0.447264	Down	2.08175e-07	1.75353e-06
2.64_550.2614m/z	Cholylcysteine	1.96908	5.90986	Up	2.14526e-07	1.80134e-06
4.16_306.0763m/z	Glutathione	1.35252	2.31318	Up	2.17938e-07	1.82174e-06
10.23_351.1706m/z	11-Hydroxyyohimbine	1.48877	2.76339	Up	2.17981e-07	1.82174e-06
4.88_329.1255n	N-trans-Feruloyloctopamine	2.73858	31.1125	Up	2.21749e-07	1.85034e-06
9.23_295.1018m/z	6-O-(3R,4-dihydroxy-2-methylene-butanoyl)-beta-D-glucopyranose	1.29721	0.462097	Down	2.24953e-07	1.8739e-06
12.60_653.2571m/z	13-Acetyl-9-Dihydrobaccatin III	2.32159	11.8191	Up	2.26047e-07	1.87739e-06
6.17_407.1740m/z	11,13-Dihydrotaraxinic acid glucosyl ester	1.92344	5.45704	Up	2.33988e-07	1.93131e-06
10.26_309.2068m/z	Octadeca-2,4-dienedioic acid	1.26582	2.085	Up	2.37107e-07	1.948e-06
3.87_411.1867m/z	(1R*,2R*,4R*,8S*)-p-Menthane-1,2,8,9-tetrol 9-glucoside	1.24497	2.0371	Up	2.46275e-07	2.01093e-06
0.81_365.0330m/z	L-Homocysteic acid	1.49398	0.35919	Down	2.5e-07	2.03345e-06
4.36_505.2247m/z	Amprenavir	1.2405	2.0254	Up	2.50177e-07	2.03345e-06
1.06_283.1030m/z	(x)-1,2-Propanediol 1-O-b-D-glucopyranoside	2.13754	8.14188	Up	2.61388e-07	2.1085e-06
10.48_544.3117m/z	Iganidipine	1.49545	0.357916	Down	2.90917e-07	2.30143e-06
10.60_347.1834m/z	Cohumulone	2.15865	8.50313	Up	3.01218e-07	2.36887e-06
1.62_538.1265m/z	Rheidin C	1.58554	0.315087	Down	3.08198e-07	2.41663e-06
7.44_499.2545m/z	N,N-diisopropyl-3-nitrobenzamide	1.79511	4.39578	Up	3.14526e-07	2.45826e-06
10.86_326.2453n	1-Acetoxy-2-hydroxy-16-heptadecen-4-one	1.52838	2.92584	Up	3.1489e-07	2.45826e-06
6.33_346.1990n	(3S,4S)-3-hydroxytetradecane-1,3,4-tricarboxylic acid	1.30112	2.17628	Up	3.16796e-07	2.46953e-06
11.41_264.2084n	3,7,11-Trimethyl-2,6,10-dodecatrienyl acetate	1.89481	5.20858	Up	3.19789e-07	2.48355e-06
11.93_262.2292n	9,12,15-octadecatrienal	1.45347	0.378796	Down	3.19992e-07	2.48355e-06
10.51_495.1583m/z	1-Hydroxy-6-methoxypyrene	1.47865	2.73347	Up	3.40259e-07	2.61798e-06
9.02_373.1628m/z	Guaiacin	1.47731	2.72702	Up	3.57114e-07	2.73582e-06
4.34_536.2703m/z	Cinnamoside	1.3858	2.42014	Up	3.6165e-07	2.7666e-06
9.79_364.2492m/z	Anandamide (18:4, n-3)	1.70476	0.262577	Down	3.63008e-07	2.77301e-06
8.57_339.2171m/z	13S-HOTrE(gamma)	1.37175	2.37549	Up	3.64245e-07	2.77847e-06
3.58_211.0609m/z	Valtrate	1.39265	2.44115	Up	3.66274e-07	2.78996e-06
10.43_427.2808m/z	7alpha-hydroxy-3-oxo-4-cholestenoic acid	1.27267	0.474521	Down	3.7052e-07	2.81426e-06
4.61_402.1941m/z	Emapunil	2.41201	14.5562	Up	3.73521e-07	2.829e-06
9.23_416.3513m/z	tomatidine	1.23257	0.496886	Down	3.75391e-07	2.83913e-06
11.39_427.1707m/z	Metribuzin	2.9316	52.1599	Up	3.82848e-07	2.89142e-06
11.07_277.1805m/z	10-Deoxymethynolide	2.37737	13.5224	Up	4.25539e-07	3.17783e-06
5.91_785.2922m/z	Odevixibat	2.83118	40.1167	Up	4.27826e-07	3.19044e-06
11.87_370.2944m/z	N-oleoyl L-serine	1.55764	3.05606	Up	4.29417e-07	3.19784e-06
11.23_305.1193m/z	Finrozole	2.92298	0.019514	Down	4.37841e-07	3.23347e-06
5.42_339.1406m/z	N-[[(2S,3S,4R,5R)-5-(6-Aminopurin-9-yl)-3,4-dihydroxyoxolan-2-yl]-hydroxymethyl]-N-ethylformamide	1.41658	2.51917	Up	4.39659e-07	3.24109e-06
10.25_416.3364m/z	12-Hydroxyhexadecanoylcarnitine	1.70816	3.83571	Up	4.41511e-07	3.24262e-06
10.63_326.2683m/z	1,18-Diamino-5,9,14-triazaoctadecane	1.2728	2.10918	Up	4.55115e-07	3.31513e-06
6.33_457.1689m/z	Orgothionenine	1.50752	2.84861	Up	4.56001e-07	3.31705e-06
11.48_368.2786m/z	13,14-dihydro-PGB2 methyl ester	1.65433	3.52897	Up	4.59837e-07	3.3404e-06
10.23_677.4011m/z	PA(12:0/18:1-O(9S,10R))	1.84646	4.8166	Up	4.7694e-07	3.43655e-06
10.07_545.3826m/z	DG(18:2+=O/10:0/0:0)	1.33269	2.26802	Up	4.80744e-07	3.45462e-06
10.34_273.1087m/z	Di-n-propylphthalate	1.82355	0.215643	Down	4.89135e-07	3.50076e-06
3.77_233.1754m/z	2-((4,5-Dihydro-1H-imidazol-2-yl)methyl)-2,3-dihydro-1-methyl-1H-isoindole	1.63159	0.29306	Down	5.00245e-07	3.56592e-06
10.51_431.1137m/z	8-Cinnamoyl-3,4-dihydro-5,7-dihydroxy-4-phenylcoumarin	1.63253	3.4161	Up	5.02696e-07	3.5786e-06
4.02_298.1257m/z	N'-Hydroxysaxitoxin	2.54088	19.6404	Up	5.03414e-07	3.57894e-06
3.75_302.1229m/z	p-Tolyl-ss-D-glucuronide	1.24491	2.04395	Up	5.27884e-07	3.72805e-06
5.85_343.1412n	N-trans-Feruloyl-4-O-methyldopamine	2.98805	61.6901	Up	5.3261e-07	3.75149e-06
5.53_307.1895m/z	M 344	1.25563	2.07013	Up	5.40315e-07	3.79573e-06
1.82_215.1397m/z	2-Amino-3-methyl-1-pyrrolidin-1-YL-butan-1-one	1.27665	0.471334	Down	5.49364e-07	3.84411e-06
5.47_487.2138m/z	Glucosylgalactosyl hydroxylysine	1.65861	3.55843	Up	5.50857e-07	3.8495e-06
1.04_131.0338m/z	3-Hydroxyglutaric acid	1.53032	0.339142	Down	6.00746e-07	4.15225e-06
0.68_168.0252m/z	BBT(OH)2	1.39036	2.44104	Up	6.01188e-07	4.15225e-06
8.79_547.2112m/z	4-Aminophenylphosphorylcholine	2.17172	8.82531	Up	6.02606e-07	4.15666e-06
4.81_292.1901m/z	podocarpic acid	1.43675	2.59279	Up	6.0619e-07	4.17059e-06
11.66_380.3152m/z	1-O-(1E,3E,5E,7E,9E-eicosapentenyl)-sn-glycerol	1.28711	2.15079	Up	6.22319e-07	4.26039e-06
0.71_163.0244m/z	xi-3-Hydroxy-2-oxobutanoic acid	1.31041	0.452515	Down	6.22439e-07	4.26039e-06
3.57_339.1403n	Ser-Phe-Ser	1.37204	2.386	Up	6.45693e-07	4.4026e-06
7.44_295.1511m/z	Mono-(2-ethyl-5-hydroxyhexyl) phthalate	1.40685	2.49562	Up	6.50142e-07	4.42727e-06
0.74_233.0298m/z	Acetyl citrate	1.34654	0.43247	Down	6.54087e-07	4.44279e-06
8.05_623.3407m/z	PHODiA-PE	2.32528	12.1506	Up	6.6405e-07	4.49329e-06
7.72_377.1941m/z	14-Deoxy-11,12-didehydroandrographolide	1.44984	2.64127	Up	6.66686e-07	4.49971e-06
11.04_384.3099m/z	N-Myristoyl Arginine	1.25898	2.08108	Up	6.85109e-07	4.61237e-06
6.92_370.2594m/z	Sphingofungin B	1.57217	3.13609	Up	6.88261e-07	4.61881e-06
9.00_283.1912m/z	Tricyclohumuladiol	1.24285	2.04173	Up	6.88372e-07	4.61881e-06
5.95_418.2807m/z	3-hydroxytridecanoyl carnitine	1.33375	0.439291	Down	6.88664e-07	4.61881e-06
10.79_351.1457m/z	Oxonorfloxacin	1.33208	0.439989	Down	6.9506e-07	4.64419e-06
5.53_289.1791m/z	Estriol	1.41412	2.52077	Up	6.99819e-07	4.67013e-06
5.65_531.2052m/z	URB754	1.44446	2.62406	Up	7.22528e-07	4.79169e-06
10.61_281.2106m/z	Convolvulinolic acid	1.51676	2.89853	Up	7.34681e-07	4.84816e-06
4.37_741.1886m/z	Quercetin 3-glucosyl-(1->4)-xylosyl-(1->4)-rhamnoside	1.37255	2.38968	Up	7.46739e-07	4.91557e-06
3.66_312.1948m/z	Pro-Val-Pro	1.42266	2.55154	Up	7.78276e-07	5.09799e-06
9.89_235.0897m/z	Perylene	1.31106	0.451171	Down	7.96965e-07	5.18454e-06
8.87_328.2476m/z	7S,8S-DiHOTrE	1.24196	2.04249	Up	7.97322e-07	5.18454e-06
4.95_415.2296m/z	(4R,5S,7R,11S)-11,12-Dihydroxy-1(10)-spirovetiven-2-one 11-glucoside	1.38081	2.41523	Up	7.98629e-07	5.18671e-06
11.20_833.4053m/z	Spinasaponin A	2.20976	0.104314	Down	8.11307e-07	5.24986e-06
4.79_330.2632m/z	9S-HpODE	1.38387	0.41175	Down	8.17444e-07	5.28316e-06
9.82_402.3205m/z	5-Hydroxypentadecanoylcarnitine	1.85347	4.90262	Up	8.25816e-07	5.32436e-06
5.63_373.2226m/z	Tsangane L 3-glucoside	1.61559	3.34641	Up	8.29606e-07	5.34234e-06
3.46_396.1395m/z	(3R,5R)-3-Butyl-3-ethyl-5-phenyl-4,5-dihydro-2H-1$l^{6},4-benzothiazepine 1,1-dioxide	1.24338	0.488749	Down	8.53249e-07	5.46818e-06
4.95_592.3127m/z	Asclepin	1.94107	5.7279	Up	8.61682e-07	5.4958e-06
10.04_305.2104m/z	12-hydroxy-8E,10E-heptadecadienoic acid	1.25605	2.07604	Up	8.67925e-07	5.52241e-06
0.64_104.0351m/z	D-Serine	1.50846	0.348631	Down	8.81371e-07	5.57781e-06
11.41_310.2734m/z	N-Myristoyl Valine	2.221	9.83549	Up	8.9143e-07	5.61832e-06
12.03_780.5491m/z	PC(18:1/16:1)	2.48156	0.0575512	Down	9.99072e-07	6.20146e-06
10.63_478.2932m/z	PE(0:0/18:1)	1.96725	6.02189	Up	1.0018e-06	6.20684e-06
11.93_382.2433m/z	dhas#18	2.77994	0.0277076	Down	1.0156e-06	6.26754e-06
11.13_695.4004m/z	Roxatidine acetate	1.84413	4.84445	Up	1.03515e-06	6.38083e-06
4.00_544.2966m/z	2-O-(beta-D-galactopyranosyl-(1->6)-beta-D-galactopyranosyl) 2S-hydroxyundecanoic acid	1.63541	0.289078	Down	1.0438e-06	6.41254e-06
3.95_367.0994m/z	5-(3',5'-Dihydroxyphenyl)-gamma-valerolactone 3-O-glucuronide	1.56989	3.13581	Up	1.0439e-06	6.41254e-06
1.22_400.1105m/z	5-methylthiopentyldesulfoglucosinolate	1.40215	0.401673	Down	1.04953e-06	6.43967e-06
10.11_737.4062m/z	Cyclopassifloside VII	1.27093	2.11638	Up	1.07827e-06	6.60082e-06
7.26_383.2041m/z	(S)-AL 8810	1.84599	4.86205	Up	1.10697e-06	6.76102e-06
9.32_367.1407m/z	Labetalol	1.32931	2.27158	Up	1.16124e-06	7.02013e-06
1.44_127.0155m/z	Dimethylphosphate	1.46282	2.70184	Up	1.16391e-06	7.02826e-06
12.03_739.5272m/z	PA(17:0/22:4)	1.78689	0.227024	Down	1.17907e-06	7.09573e-06
9.23_642.3830m/z	Aspacoside B	1.24557	0.486249	Down	1.19071e-06	7.14963e-06
4.16_233.0719n	1-Hydroxy-2-(N-acetylcysteinyl)-3-butene	1.61142	3.3424	Up	1.20062e-06	7.20103e-06
9.88_544.2772m/z	Aconine	1.27461	0.469981	Down	1.2429e-06	7.43789e-06
2.06_267.1082m/z	Thyminose	1.41329	2.53107	Up	1.27516e-06	7.59529e-06
5.72_342.1096n	6,8-Di-C-methylkaempferol 3,7-dimethyl ether	1.28155	0.466217	Down	1.27633e-06	7.59529e-06
4.85_623.2294m/z	Bilirubin	2.96876	59.9009	Up	1.28029e-06	7.61038e-06
1.37_229.1543m/z	Orciprenaline	1.79216	4.45094	Up	1.28504e-06	7.62161e-06
8.14_321.1703m/z	Ginsenoyne C	1.43973	2.61888	Up	1.29576e-06	7.66815e-06
5.40_273.1705m/z	Menthone 1,3-glyceryl ketal	1.26066	0.477611	Down	1.31475e-06	7.76327e-06
10.75_765.4369m/z	Fumonisin A2	1.66382	3.6235	Up	1.32642e-06	7.82354e-06
5.35_499.2389m/z	Ethyl cellulose	1.75989	4.21785	Up	1.34675e-06	7.91717e-06
5.99_311.2207m/z	MG(13:0/0:0/0:0)	1.53219	2.9799	Up	1.35192e-06	7.93883e-06
13.74_334.2733m/z	Methyl-(5Z,8Z,11Z,14Z,17Z)-eicosapentaenoate	1.4946	0.353991	Down	1.3732e-06	8.04077e-06
10.49_323.2223m/z	Siegesbeckin G	1.36409	2.37684	Up	1.37381e-06	8.04077e-06
10.65_587.4311m/z	(9S,10E,12Z,15Z)-9-Hydroxy-10,12,15-octadecatrienoic acid	1.92283	5.58936	Up	1.44055e-06	8.38539e-06
12.60_382.2030m/z	21-Desacetyl Deflazacort	2.20762	0.103456	Down	1.45333e-06	8.43214e-06
5.79_237.0741m/z	N-Acetylcysteamine	1.39375	0.404659	Down	1.45549e-06	8.43554e-06
4.27_429.1724m/z	Ptelatoside B	1.42873	2.58639	Up	1.47753e-06	8.51696e-06
13.21_289.2155m/z	16-heptadecynoic acid	1.35922	0.422948	Down	1.48751e-06	8.55598e-06
8.72_283.1911m/z	Campherene-2,13-diol	1.3226	2.25707	Up	1.49679e-06	8.60011e-06
6.63_427.2656m/z	bhos#26	1.42344	2.56873	Up	1.52153e-06	8.7047e-06
4.22_268.1538m/z	Isovalerylcarnitine	1.74168	4.10718	Up	1.54604e-06	8.7892e-06
3.87_755.1670m/z	Apigenin 6-C-glucosyl-7-O-(6-malyl-glucoside)	1.75127	0.239729	Down	1.54733e-06	8.7892e-06
6.35_793.2382m/z	Hyaluronic acid	2.31881	12.2256	Up	1.5564e-06	8.82844e-06
12.05_320.2577m/z	Eicosa-5,8,11,14,17-pentaenoic acid	1.49969	0.351046	Down	1.57776e-06	8.93061e-06
4.63_321.1188m/z	Triethyl citrate	1.23343	2.03089	Up	1.58019e-06	8.93484e-06
6.92_361.1866m/z	6-Methyltetrahydropterin	2.31002	0.0833052	Down	1.60339e-06	9.05646e-06
4.36_742.1938n	Quercetin 3-rutinoside-3'-apioside	1.35186	2.34188	Up	1.60856e-06	9.06715e-06
9.53_838.6164m/z	GlcCer(d16:1(15Me)/23:0(2OH)	1.24048	0.488113	Down	1.60869e-06	9.06715e-06
5.51_477.1654m/z	10-Propargyl-5,8-dideazafolic acid	2.52693	19.6113	Up	1.62292e-06	9.13772e-06
4.77_719.3490m/z	DGMG(18:4/0:0)	1.77441	4.33566	Up	1.63405e-06	9.1887e-06
4.38_287.1784m/z	Dolichol phosphate	1.56575	3.13197	Up	1.63675e-06	9.1887e-06
7.74_415.3199m/z	Diosgenin	1.51964	0.340924	Down	1.63715e-06	9.1887e-06
6.33_441.2124m/z	Isopetasoside	1.63482	3.47063	Up	1.64735e-06	9.23625e-06
10.67_375.1785m/z	MeTRH	2.67927	28.405	Up	1.66246e-06	9.30138e-06
7.01_323.1880n	PIPERIDOLATE	1.27192	2.1251	Up	1.66692e-06	9.31661e-06
11.93_187.1568n	9-amino-decanoic acid	2.23381	0.0975934	Down	1.7069e-06	9.50017e-06
10.88_671.4269m/z	PA(a-13:0/20:4-OH)	1.22337	2.00896	Up	1.7204e-06	9.56533e-06
11.42_474.2620m/z	PE(18:3/0:0)	1.47182	2.74661	Up	1.72917e-06	9.6041e-06
3.97_366.1174m/z	4-Hydroxyvoriconazole	1.28622	2.16053	Up	1.74828e-06	9.69916e-06
9.48_836.6010m/z	GlcCer(d16:2/24:0(2OH))	1.31032	0.448782	Down	1.78327e-06	9.87371e-06
5.46_607.1298m/z	6-Hydroxyluteolin 7-[3''-(3-hydroxy-3-methylglutaryl)glucoside]	1.81866	0.213902	Down	1.78733e-06	9.88592e-06
5.42_315.1448m/z	Glucosyl (E)-2,6-Dimethyl-2,5-heptadienoate	1.40166	2.49789	Up	1.83058e-06	1.00892e-05
11.31_307.2275m/z	Ceriporic acid A	1.49728	2.84774	Up	1.83848e-06	1.01164e-05
6.42_425.2158m/z	Cinnzeylanine	1.28642	2.16329	Up	1.84631e-06	1.0149e-05
4.93_521.1226m/z	Oxolinic acid	2.101	7.82979	Up	1.8522e-06	1.01709e-05
8.07_685.3430m/z	Butyl 3'-O-acetyl-2'-O-butanoyl-4,6,4'-tri-O-(2-methylpropanoyl)-neohesperidoside	2.58979	22.8583	Up	1.85928e-06	1.01993e-05
9.51_367.1656m/z	3-((Dimethylamino)methyl)-6-methoxy-2-methyl-4-phenylisoquinolin-1(2H)-one	2.03833	6.94573	Up	1.90481e-06	1.04062e-05
3.80_374.0779m/z	Q-100035	1.68885	0.264108	Down	1.91813e-06	1.04362e-05
10.51_327.1726m/z	Egregiachloride B	1.41298	2.53905	Up	1.94503e-06	1.05134e-05
10.39_391.2444m/z	MG(18:2+=O/0:0/0:0)	1.2667	2.11485	Up	1.94612e-06	1.05134e-05
7.22_381.2412m/z	Medica 16	2.31586	12.2191	Up	2.00522e-06	1.0778e-05
5.70_372.1205n	Sigmoidin D	1.2374	0.48941	Down	2.03102e-06	1.08948e-05
6.06_291.1561m/z	1-Deoxy-1-(N6-lysino)-D-fructose	1.23135	2.02876	Up	2.04304e-06	1.09482e-05
10.75_618.4248m/z	PA(14:0/16:1)	1.95926	0.166456	Down	2.04525e-06	1.09491e-05
7.20_443.2275m/z	xi-Linalool 3-[rhamnosyl-(1->6)-glucoside]	1.45494	2.68983	Up	2.06029e-06	1.10066e-05
9.48_414.3357m/z	Solasodine	1.39975	0.400206	Down	2.10572e-06	1.11733e-05
6.53_383.2049m/z	20-Trihydroxy-leukotriene-B4	1.5426	3.03977	Up	2.10599e-06	1.11733e-05
4.02_254.1752m/z	Heptyl 4-hydroxybenzoate	2.33913	12.8634	Up	2.10961e-06	1.11814e-05
5.07_475.1812m/z	Felbamate	1.2185	2.00156	Up	2.14361e-06	1.1339e-05
10.39_414.3206m/z	PGF2alpha isopropyl ester	1.39486	2.48237	Up	2.21021e-06	1.16682e-05
6.53_301.1653m/z	5-Nonyltetrahydro-2-oxo-3-furancarboxylic acid	1.39387	2.47966	Up	2.31051e-06	1.21376e-05
3.77_354.2074m/z	N3-Cyclopropyl-7-[(4-propan-2-ylphenyl)methyl]pyrrolo[3,2-f]quinazoline-1,3-diamine	1.40531	2.51832	Up	2.34768e-06	1.22724e-05
10.51_439.1266m/z	Dehydroxyzyleuton	1.22809	2.02565	Up	2.42838e-06	1.26694e-05
3.68_359.2283m/z	Leu-Val-Gln	1.22807	0.494052	Down	2.45375e-06	1.27767e-05
8.61_578.3094m/z	OS-PE	1.8644	5.08685	Up	2.45838e-06	1.27884e-05
9.33_297.2068m/z	3Z,9Z-hexadecadienoic acid	1.49411	2.84144	Up	2.48434e-06	1.28983e-05
3.97_354.0944n	Scopolin	1.27192	0.468855	Down	2.50064e-06	1.29577e-05
8.78_407.2394m/z	Adenosine, 8-(butylamino)-N-cyclopentyl-	1.48259	2.79941	Up	2.5335e-06	1.30771e-05
5.70_510.2184m/z	Pegnivacogin	1.51951	0.339711	Down	2.53824e-06	1.30889e-05
14.39_530.4407m/z	Tripelargonin	1.73477	4.09495	Up	2.62585e-06	1.34755e-05
3.61_305.1602m/z	L-Prolinamide, 5-oxo-L-prolyl-L-norvalyl-	1.37101	2.41134	Up	2.64678e-06	1.35438e-05
11.09_605.3333m/z	Aditoprim	1.84595	4.94044	Up	2.66015e-06	1.35731e-05
3.92_263.1399m/z	Richter	1.34377	0.429394	Down	2.66709e-06	1.35826e-05
0.79_131.0338m/z	D-Ribonolactone	1.45581	0.370383	Down	2.6827e-06	1.3613e-05
1.15_205.0348m/z	3-oxo-adipic acid	1.32905	0.437187	Down	2.69082e-06	1.36382e-05
9.84_399.1397m/z	O-Desmethyldiltiazem	1.33554	2.3063	Up	2.70353e-06	1.36767e-05
4.25_626.9656m/z	Phosphatidylinositol-3,4,5-trisphosphate	1.26276	2.11025	Up	2.74878e-06	1.3853e-05
4.20_511.1780m/z	2-Biphenyl-4-yl-1-(1H-tetrazol-5-yl)ethylaminoethyl phosphonic acid	1.88246	5.26589	Up	2.8111e-06	1.41137e-05
4.79_623.1613m/z	Galangin 3-[galactosyl-(1->4)-rhamnoside]	1.33612	2.3084	Up	2.84005e-06	1.42339e-05
1.13_382.1000m/z	(S)-malyl N-acetyl-alpha-D-glucosaminide	1.21871	0.498662	Down	2.84286e-06	1.42339e-05
6.99_313.1655m/z	Corey PG-Lactone Diol	1.28046	2.15645	Up	2.87679e-06	1.43759e-05
4.04_916.2260m/z	Dilactitol tyramine	2.97761	63.7912	Up	2.92469e-06	1.46016e-05
6.53_369.1527m/z	5-(Galactosylhydroxy)-L-Lysine	1.57545	3.20099	Up	2.93082e-06	1.46185e-05
11.56_725.4114m/z	Officinoterpenoside C	1.48976	2.8313	Up	2.98346e-06	1.48164e-05
4.02_483.9941m/z	Ara-C triphosphate	1.23862	2.05367	Up	3.03679e-06	1.50206e-05
5.14_474.3569m/z	bhos#36	1.2218	0.49645	Down	3.05248e-06	1.50702e-05
12.71_555.1246m/z	Cefluprenam	2.39932	14.9189	Up	3.15874e-06	1.54944e-05
10.02_325.2381m/z	8-methoxy-13-hydroxy-9,11-octadecadienoic acid	1.51177	2.92241	Up	3.26119e-06	1.58946e-05
7.46_368.2423m/z	Tridec-10-enedioylcarnitine	1.22573	2.02433	Up	3.26927e-06	1.59055e-05
7.44_415.2447m/z	1,2-Diphenylcyclobutane	2.00499	0.15162	Down	3.27346e-06	1.59107e-05
8.10_379.2083m/z	5,7-Megastigmadien-9-ol glucoside	2.44495	16.5825	Up	3.28049e-06	1.59304e-05
4.38_552.3143m/z	Arbekacin	1.35795	2.37766	Up	3.46393e-06	1.66844e-05
12.65_375.2747m/z	MG(16:0/0:0/0:0)	1.23927	2.05859	Up	3.53148e-06	1.69638e-05
10.72_381.2602m/z	9,10-dimethoxy-13-hydroxy-11-octadecenoic acid	1.80166	4.59519	Up	3.61473e-06	1.73169e-05
11.33_547.2908m/z	CYMARIN	1.38039	2.45049	Up	3.69277e-06	1.76117e-05
4.36_373.1273m/z	Tetroxoprim	1.25598	0.476038	Down	3.77526e-06	1.79249e-05
3.71_250.1295m/z	3-Hydroxymelatonin	2.06803	7.46879	Up	3.78789e-06	1.79689e-05
4.56_449.1068m/z	Fisetin 8-C-glucoside	1.36529	2.40296	Up	3.92243e-06	1.85576e-05
4.32_757.2554m/z	Aldosecologanin	1.58853	3.27763	Up	4.08561e-06	1.92612e-05
4.27_477.1985m/z	Glu-Trp-Val	1.26096	2.11324	Up	4.14165e-06	1.94566e-05
13.10_667.2746m/z	Darapladib	2.50325	19.1054	Up	4.19971e-06	1.96774e-05
9.77_347.2186m/z	Sunepitron	1.57598	3.22325	Up	4.31697e-06	2.0156e-05
9.12_657.3884m/z	PA(17:1/13:0)	1.33495	0.431853	Down	4.3618e-06	2.03296e-05
6.60_261.1844m/z	Dihydrooenanthotoxin	1.65372	3.63057	Up	4.41443e-06	2.05212e-05
11.11_249.1130m/z	3,4-dimethyl-5-carboxyethylene-2-furanpentanoic acid	2.89741	0.0191135	Down	4.42345e-06	2.05319e-05
4.02_470.1651m/z	(-)-Epicatechin 8-C-glucoside	1.60072	0.298883	Down	4.42445e-06	2.05319e-05
11.09_583.3230m/z	LysoPI(0:0/18:0)	1.6547	3.63391	Up	4.46767e-06	2.07145e-05
4.46_505.1561m/z	Methyl salicylate O-[rhamnosyl-(1->6)-glucoside]	1.38192	2.46008	Up	4.62663e-06	2.13217e-05
4.13_477.1935m/z	Butyl (S)-3-hydroxybutyrate [arabinosyl-(1->6)-glucoside]	1.67999	3.78108	Up	4.66344e-06	2.14728e-05
10.20_743.5343m/z	PA(O-20:0/17:0)	2.47106	17.8443	Up	4.86625e-06	2.23487e-05
5.59_769.1978m/z	Kaempferol 3-(2''-p-coumaryl-rhamnoside)-7-rhamnoside	1.37776	0.408181	Down	5.23812e-06	2.38308e-05
12.69_681.4815m/z	PA(P-16:0/20:3-OH)	1.23876	0.484688	Down	5.29237e-06	2.4057e-05
9.49_394.1840m/z	Abeado	1.55772	3.14922	Up	5.45777e-06	2.47036e-05
12.09_677.4712m/z	Lansioside A	1.43864	0.376469	Down	5.49097e-06	2.48328e-05
7.21_301.2018m/z	10-hydroxy-hexadecan-1,16-dioic acid	2.4559	0.0578739	Down	5.58826e-06	2.52086e-05
6.60_364.2685m/z	Sorbitan laurate	2.44344	16.7627	Up	5.5932e-06	2.52096e-05
10.57_405.1614m/z	Gosogliptin	1.25825	2.11489	Up	5.77024e-06	2.59199e-05
9.28_409.2551m/z	Mangalkanyl glucoside	1.54544	3.0925	Up	5.78296e-06	2.59552e-05
0.66_389.0931m/z	riboflavin thiamine	1.71241	0.2497	Down	5.92801e-06	2.65461e-05
0.64_243.0383m/z	Diethyl disulfide	1.5354	0.328135	Down	5.93257e-06	2.65461e-05
6.44_277.1053m/z	N-(2-Hydroxyethyl)ethylenediaminetriacetic acid	1.3129	2.25906	Up	6.08869e-06	2.71445e-05
0.64_247.0817n	Aspartyl-Asparagine	1.46596	0.361684	Down	6.37898e-06	2.82498e-05
12.14_619.4314m/z	5,6-Diepicapsokarpoxanthin	2.66724	0.0344942	Down	6.60629e-06	2.91837e-05
3.33_213.0366m/z	2,4-dihydroxy-2-heptenedioc acid	1.59231	0.300878	Down	6.7159e-06	2.95455e-05
11.77_377.1772m/z	Triamcinolone	1.42368	0.382603	Down	6.85002e-06	3.00611e-05
0.78_351.0369m/z	2-O-Caffeoylhydroxycitric acid	1.55413	0.318278	Down	6.9387e-06	3.03442e-05
11.66_635.4267m/z	PG(13:0/14:0)	2.51196	19.8658	Up	6.94867e-06	3.03442e-05
11.04_351.2537m/z	ent-16b-Kauran-16,19-diol	1.25321	0.474875	Down	7.12301e-06	3.09311e-05
0.66_269.0874m/z	6-(1,2,3,4-Tetrahydroxybutyl)oxane-2,3,4,5-tetrol	1.29448	0.45139	Down	7.14323e-06	3.09908e-05
10.23_293.0481m/z	Sodium glucoheptonate	1.37121	2.4389	Up	7.29437e-06	3.15172e-05
8.57_389.2266m/z	15-methyl-15S-PGD2	1.67983	3.81044	Up	7.30003e-06	3.15172e-05
5.00_541.1894m/z	Carbutamide	1.88123	5.36629	Up	7.52202e-06	3.23708e-05
4.67_607.1298m/z	Luteolin 7-glucuronylglucoside	1.61726	3.4616	Up	7.597e-06	3.26145e-05
1.35_363.0620m/z	Melanin	1.32721	0.433044	Down	7.95503e-06	3.39897e-05
5.72_373.1273m/z	(Z)-Resveratrol 4'-glucoside	1.2413	0.48116	Down	8.08218e-06	3.44478e-05
5.29_299.1479m/z	10-(2,3-Dihydroxypropoxy)-10-oxodecanoic acid	2.43145	16.5812	Up	8.18547e-06	3.48602e-05
5.74_486.2258m/z	p-Hydroxynefazodone	1.54332	3.09728	Up	8.29563e-06	3.5273e-05
8.84_331.1888m/z	15-oxo-5S,6R-dihydroxy-7E,9E,11Z,13E-eicosatetraenoic acid	1.98774	6.54059	Up	8.3926e-06	3.56001e-05
3.22_232.1735m/z	9,9-Dimethyl-1-(sulfinylamino)decane	2.19296	0.101971	Down	8.42865e-06	3.57234e-05
12.66_625.2640m/z	Dihydroouabain	1.51032	0.338206	Down	8.43505e-06	3.57234e-05
4.53_365.1450m/z	Octanoylglucuronide	1.27302	2.16122	Up	8.47954e-06	3.58667e-05
5.33_315.1807m/z	4-keto-n-caprylic acid	1.23217	2.05766	Up	8.65392e-06	3.64476e-05
5.00_307.1218m/z	Delpazolid	1.85079	5.09375	Up	8.66776e-06	3.64771e-05
3.97_467.1765m/z	4-Hydroxytamoxifen sulfate	1.84874	0.19688	Down	8.85224e-06	3.71362e-05
5.72_679.3156m/z	Propiomazine	1.99929	6.69896	Up	8.88102e-06	3.71984e-05
0.76_401.1756m/z	N-Acetyllactosamine	1.5641	0.31268	Down	8.8911e-06	3.72114e-05
0.77_207.0141m/z	Malonic acid	1.21231	0.497214	Down	8.99158e-06	3.7573e-05
4.95_483.2208m/z	3'-Hydroxy-T2 Toxin	2.33958	13.4798	Up	9.01925e-06	3.76296e-05
0.76_261.0368m/z	D-fructose 1-phosphate	1.29866	0.448482	Down	9.19498e-06	3.82133e-05
6.69_537.1558m/z	Fluticasone furoate	2.34883	0.0725455	Down	9.27249e-06	3.85054e-05
7.72_355.2123m/z	2'-Hydroxynicotine	1.47448	2.81122	Up	9.29938e-06	3.8587e-05
10.70_377.1943m/z	(1(10)E,4E,6a,9b)-9-(2-Methylbutanoyloxy)-1(10),4,11(13)-germacratrien-12,6-olide	1.48423	2.85272	Up	9.31763e-06	3.85878e-05
4.39_593.1145m/z	Quercetin 3-(3'',6''-diacetylgalactoside)	2.16189	0.108001	Down	9.32539e-06	3.85878e-05
3.51_345.1436m/z	Tyr-Tyr	1.40188	0.39248	Down	9.3268e-06	3.85878e-05
4.06_291.1551m/z	(2R)-2-Amino-6-[[(3S,4R,5R)-3,4,5,6-tetrahydroxy-2-oxohexyl]amino]hexanoic acid	1.24317	0.479197	Down	9.39513e-06	3.88031e-05
0.76_192.0864m/z	2-amino-3,7-dideoxy-D-threo-hept-6-ulosonate	1.4237	0.380612	Down	9.79882e-06	4.01593e-05
9.80_429.2966m/z	7alpha,12alpha-dihydroxy-3-oxo-4-cholestenoic acid	1.33446	0.428262	Down	9.96703e-06	4.07548e-05
10.20_594.4464n	Cucumariaxanthin A	1.42965	2.64759	Up	1.01286e-05	4.13204e-05
10.74_787.4476m/z	Chromafenozide	2.06129	7.5799	Up	1.02187e-05	4.16244e-05
3.55_363.1696m/z	Asn-Thr-Phe	1.23854	0.481369	Down	1.03601e-05	4.21357e-05
10.51_585.4158m/z	3-oxo-2-(cis-2'-pentenyl)-cyclopentane-1-octanoate	2.43437	16.8655	Up	1.05898e-05	4.29065e-05
11.32_614.3955n	PA(18:3/12:0)	1.5719	3.24814	Up	1.06686e-05	4.31602e-05
8.12_404.2285m/z	Undecanedioylcarnitine	2.52361	20.8834	Up	1.10318e-05	4.44608e-05
10.75_248.1052m/z	Mirogabalin	2.51323	0.0490325	Down	1.11007e-05	4.46371e-05
2.48_135.0677m/z	4-Aminoacetophenone	1.2189	2.03232	Up	1.16107e-05	4.63037e-05
0.68_258.0761m/z	Dantron	1.40658	2.57267	Up	1.16573e-05	4.64229e-05
6.02_547.1745m/z	Charine	2.24859	11.1977	Up	1.17333e-05	4.66547e-05
4.51_471.1629m/z	gamma-Secretase Inhibitor XXI	1.37975	2.47992	Up	1.17524e-05	4.66943e-05
2.20_303.0594m/z	Xanthine	1.26993	2.16082	Up	1.18857e-05	4.7098e-05
5.52_391.1735m/z	Pteroside D	1.30308	2.25156	Up	1.22262e-05	4.804e-05
0.66_301.0600m/z	Bis(2-methylphenyl) hydrogen phosphate	1.61615	3.48432	Up	1.25498e-05	4.90223e-05
11.27_689.2426m/z	3,4,7-Trihydroxy-5-methoxy-8-prenylflavan 4-O-(beta-D-xylopyranosyl-(1->6)-beta-D-glucopyranoside)	2.18751	9.85039	Up	1.29317e-05	5.033e-05
9.53_450.2264n	Cortisol lactate	1.44685	0.367227	Down	1.30421e-05	5.06857e-05
3.48_396.1757m/z	Val-Tyr-Asp	1.39866	0.392213	Down	1.32079e-05	5.12177e-05
5.05_717.3074m/z	PS-PI	1.21438	2.025	Up	1.32231e-05	5.12395e-05
10.51_673.3692m/z	3,6-Ditigloyloxytropan-7-ol	2.3865	15.2949	Up	1.37244e-05	5.28363e-05
11.43_428.3362m/z	Aminopentol	1.27991	2.19192	Up	1.39457e-05	5.35981e-05
4.22_259.1650m/z	N-(3-oxo-octanoyl)-homoserine lactone	1.44397	0.368671	Down	1.42138e-05	5.44454e-05
2.03_298.1448m/z	Codeine N-oxide	2.12602	8.69872	Up	1.4419e-05	5.5152e-05
4.93_549.1971m/z	Ethenodeoxyadenosine	1.2383	0.479821	Down	1.46922e-05	5.60362e-05
10.52_607.3956m/z	Muricin D	1.70281	4.01421	Up	1.48318e-05	5.64881e-05
10.40_807.5259m/z	Eliglustat	1.64054	3.63531	Up	1.49853e-05	5.68694e-05
4.16_509.1734m/z	Dide-O-methyl-4-O-alpha-D-glucopyranosylsimmondsin	2.48255	19.2673	Up	1.50638e-05	5.71266e-05
12.62_189.1156m/z	2-(Dimethylaminomethyl)-1-phenyl-prop-2-en-1-one	2.00526	0.145367	Down	1.51873e-05	5.75543e-05
13.71_492.4036m/z	13-Methylicosanoylcarnitine	1.59982	0.29288	Down	1.5329e-05	5.80085e-05
6.53_451.1923m/z	2-Phenyl-3,4-dihydrochromen-2-ol	2.19896	10.1943	Up	1.54091e-05	5.82706e-05
3.91_374.1465m/z	SIMMONDSIN	1.26205	0.46575	Down	1.61823e-05	6.08061e-05
11.52_451.1790m/z	Benzyloxycarbonylphenylalanylphenylalanine diazomethyl ketone	1.89678	5.62793	Up	1.65856e-05	6.21463e-05
9.84_362.1254m/z	1-[(4-Aminophenyl)methyl]-3-(3-nitrophenyl)imidazo[4,5-b]pyridin-2-one	1.25502	2.13081	Up	1.66065e-05	6.21809e-05
0.66_325.1248m/z	S-Methyl-L-methioninate	1.31661	0.434888	Down	1.6632e-05	6.21892e-05
12.69_605.4010m/z	DG(5-iso PGF2VI/i-12:0/0:0)	1.3378	2.3637	Up	1.70668e-05	6.33487e-05
12.01_685.1410m/z	Patuletin 3-(6''-p-coumaroylglucoside)	2.22544	10.8171	Up	1.73191e-05	6.41065e-05
7.98_362.3256m/z	1-O-(2R-methoxy-4Z-hexadecenyl)-sn-glycerol	2.78728	0.0239681	Down	1.73251e-05	6.41065e-05
10.63_557.4552m/z	DG(15:0/0:0/18:4n3)	1.22813	2.06564	Up	1.80001e-05	6.63738e-05
6.33_625.2812m/z	Presqualene diphosphate	1.74542	4.3212	Up	1.8062e-05	6.65101e-05
11.39_337.1743m/z	Kyotorphin	2.60644	26.225	Up	1.80889e-05	6.65632e-05
7.78_575.3565m/z	agavoside A	2.3705	0.066945	Down	1.81476e-05	6.66872e-05
4.79_625.1745m/z	Syringetin 3-rhamnosyl-(1->5)-alpha-L-arabinofuranoside	1.34604	2.38964	Up	1.82965e-05	6.71417e-05
10.41_543.2805m/z	Dipyridamole	1.3124	0.436353	Down	1.83364e-05	6.72417e-05
6.08_967.4947m/z	PGP(6 keto-PGF1alpha/20:3)	1.46135	0.357749	Down	1.86675e-05	6.82214e-05
14.64_401.2152m/z	Dihydrozeatin-9-N-glucoside	2.11203	0.116689	Down	1.92312e-05	7.01372e-05
5.56_739.1873m/z	pelargonidin-3,5-diglucoside-5-O-p-coumaroylglucoside	2.1127	0.116246	Down	2.05431e-05	7.45648e-05
3.80_484.1216n	Diospyrin	2.17723	9.83787	Up	2.11239e-05	7.61548e-05
4.81_343.1395m/z	8-Epiiridotrial glucoside	1.26435	2.16159	Up	2.1226e-05	7.64192e-05
12.68_581.4545m/z	DG(15:0/0:0/20:5n3)	1.34326	0.419017	Down	2.12894e-05	7.65959e-05
5.23_463.2545m/z	1,2-dibutyrin	1.32678	2.34091	Up	2.20782e-05	7.90072e-05
5.87_453.2086m/z	Lactose-lysine	2.21463	10.6873	Up	2.22479e-05	7.9508e-05
5.70_439.1007m/z	FMNH2	1.26092	0.46437	Down	2.25005e-05	8.03567e-05
10.57_305.1383m/z	Matricarin	2.07537	0.125078	Down	2.30935e-05	8.22543e-05
4.13_287.0211m/z	5'-(3',4'-Dihydroxyphenyl)-gamma-valerolactone sulfate	1.20317	0.497163	Down	2.33426e-05	8.30305e-05
9.80_400.3049m/z	16,16-dimethyl-PGE1	1.97655	6.60673	Up	2.34259e-05	8.32713e-05
10.50_628.3702n	Cholylglycyltyrosine	1.93325	6.0859	Up	2.36712e-05	8.40872e-05
1.15_510.1832m/z	Galbeta1-3(Fucalpha1-4)GlcNAcbeta	1.37724	0.399556	Down	2.45331e-05	8.69172e-05
7.33_625.2531m/z	3-O-acetylecdysone 2-phosphate	1.54713	3.18156	Up	2.45844e-05	8.70413e-05
4.25_245.1855m/z	N-(6-aminohexanoyl)-6-aminohexanoic acid	1.26224	0.462848	Down	2.46234e-05	8.71215e-05
10.02_417.2391m/z	9-deoxy-9-methylene-16,16-dimethyl -PGE2	1.21761	0.48821	Down	2.51612e-05	8.88472e-05
6.28_340.1010m/z	Nor-ketotifen	1.73574	4.29129	Up	2.59517e-05	9.12761e-05
0.61_188.1756m/z	N8-Acetylspermidine	1.26083	2.15884	Up	2.61133e-05	9.17571e-05
13.28_355.1577m/z	6-Amino-4-(4-phenoxyphenylethylamino)quinazoline	1.61658	3.54401	Up	2.61401e-05	9.17571e-05
9.98_370.2578m/z	Dioxolane A3	2.0109	7.07854	Up	2.64187e-05	9.25521e-05
4.31_410.2383m/z	Val-Gln-Phe	1.47167	2.85134	Up	2.70184e-05	9.43431e-05
4.09_263.1398m/z	Phenylalanylvaline	1.33526	0.421551	Down	2.70863e-05	9.45185e-05
4.02_478.1123m/z	Isorhamnetin 3-glucoside	2.42806	17.4325	Up	2.75726e-05	9.60047e-05
5.40_403.1393m/z	Glicophenone	1.20008	0.497514	Down	2.76202e-05	9.60047e-05
9.53_1000.6684m/z	MIPC(d20:0/18:0)	1.42414	0.373967	Down	2.81813e-05	9.77637e-05
5.97_359.1693m/z	Arphamenine B	1.38494	0.394671	Down	2.84498e-05	9.86308e-05
9.68_281.1754m/z	7-Hydroxycostol	1.43883	2.72831	Up	2.8906e-05	0.000100147
9.88_474.2341m/z	Melagatran	1.23602	0.476752	Down	2.92721e-05	0.000100826
10.45_408.2269n	PA(16:1/0:0)	1.22031	0.485561	Down	2.9774e-05	0.00010229
4.51_277.1553m/z	Leucylphenylalanine	1.20461	0.494578	Down	3.00393e-05	0.000103069
10.23_472.3926m/z	Erucylphosphocholine	1.26237	2.16779	Up	3.03146e-05	0.000103947
6.92_371.2663n	N-Palmitoyl Aspartic acid	1.49759	2.97329	Up	3.03792e-05	0.000104102
12.05_620.3888n	Cotingin	1.25884	2.15892	Up	3.12106e-05	0.000106608
9.35_372.2024m/z	(4E,6Z)-3-Hydroxydeca-4,6-dienoylcarnitine	1.95005	6.34451	Up	3.12329e-05	0.000106616
6.58_484.2297n	Plantaricin BN	2.15101	9.45252	Up	3.16527e-05	0.000107845
12.82_525.1662m/z	5H-Pyrido(4,3-b)indole, 7-(6-fluoro-3-pyridinyl)-	2.39095	16.099	Up	3.21062e-05	0.000109247
10.90_497.1741m/z	1-(2-Pyridylazo)-2-naphthol	1.28315	2.22786	Up	3.29918e-05	0.000111549
11.09_661.2602m/z	Ciprofloxacin	1.83649	5.1553	Up	3.30355e-05	0.000111626
6.04_497.2022m/z	8-Isobutanoylneosolaniol	1.99475	6.91223	Up	3.34136e-05	0.00011276
5.60_403.1378m/z	16-epi-pretoxin	1.24856	0.46837	Down	3.49852e-05	0.000117351
8.71_383.2187m/z	16(S)-Iloprost	2.20695	10.6961	Up	3.51368e-05	0.000117682
12.05_365.1928m/z	(2R,5R)-2-[6-(Cyclopentylamino)-8-(methylamino)purin-9-yl]-5-(hydroxymethyl)oxolane-3,4-diol	1.44028	0.364381	Down	3.57326e-05	0.000119452
5.58_370.2579m/z	PGK1	1.2174	2.05902	Up	3.61599e-05	0.000120805
0.66_118.0508m/z	L-Homoserine	1.49928	0.334577	Down	3.64924e-05	0.000121654
12.69_627.4322m/z	1-(2-methoxy-16Z-tricosenyl)-sn-glycero-3-phosphoserine	1.24316	0.471257	Down	3.65748e-05	0.000121809
9.50_643.4148m/z	(3b,7b,22x)-Cucurbita-5,24-diene-3,7,23-triol 7-glucoside	2.13617	9.25734	Up	3.68345e-05	0.000122598
4.34_521.1773m/z	Ticagrelor	1.94686	6.34886	Up	3.86003e-05	0.000128199
1.68_337.1972m/z	(2S)-2-Hydroxy-2-(propan-2-yl)butanedioylcarnitine	1.56287	3.29093	Up	3.86135e-05	0.000128199
11.37_387.2303m/z	Palmitoleoyl 3-carbacyclic Phosphatidic Acid	1.32138	2.34532	Up	3.90138e-05	0.000129447
4.61_313.1540m/z	Phenylalanylphenylalanine	1.2266	0.480049	Down	3.93711e-05	0.000130551
4.27_243.1711m/z	Leucyl-Isoleucine	1.23178	0.476949	Down	4.02471e-05	0.000132914
4.49_279.1695m/z	Phenylalanylleucine	1.35916	0.405989	Down	4.05182e-05	0.000133525
13.74_350.2682m/z	(20R)-17,20-dihydroxypregn-4-en-3-one	1.64545	0.266585	Down	4.09864e-05	0.000134842
9.53_259.0807m/z	1-[3,4-Dihydroxy-5-(hydroxymethyl)oxolan-2-yl]-5-hydroxyimidazole-4-carboxamide	1.29722	0.439324	Down	4.09937e-05	0.000134842
9.84_380.2785m/z	16,16-dimethyl-PGA2	2.49731	0.0474547	Down	4.13767e-05	0.000136018
10.86_486.3778m/z	5beta-Cholestane-3alpha,7alpha,12alpha,24,25,26-hexol	1.21421	2.05509	Up	4.14341e-05	0.000136038
4.37_809.1757m/z	Luteolin 7-O-(2-apiosyl-4-glucosyl-6-malonyl)-glucoside	1.47201	2.88152	Up	4.21779e-05	0.00013814
0.74_233.1126m/z	4-(Glutamylamino) butanoate	1.21387	0.48647	Down	4.28156e-05	0.000140057
3.87_287.0770m/z	3E-methylglutaconic acid	1.6836	3.99777	Up	4.2845e-05	0.000140067
4.77_963.2740m/z	AG 85 (pharmaceutical)	1.6411	3.72944	Up	4.29366e-05	0.000140281
5.26_349.1861m/z	ascr#10	1.69718	4.08971	Up	4.50886e-05	0.000146414
0.63_173.8885n	Dipotassium phosphate	1.24999	0.465775	Down	4.5638e-05	0.000147869
11.61_707.4519m/z	(-)-Aspidospermine	2.31645	13.8213	Up	4.65082e-05	0.00015011
10.30_569.1035m/z	5-(4-Fluorophenyl)-3-(3-nitrophenyl)-1,2,4-oxadiazole	1.61483	3.58523	Up	4.70216e-05	0.000151583
10.07_949.4999m/z	Torvoside B	1.5398	3.19776	Up	4.79403e-05	0.000154358
11.67_713.4111m/z	N-Desmethyltamoxifen	1.69871	4.12403	Up	4.97909e-05	0.000159738
0.71_379.1046m/z	2-amino-5-methyl-4-phenyl-Thiazole	1.46755	0.347826	Down	5.01235e-05	0.000160612
11.02_280.1082m/z	Janex-1	2.50581	0.0459459	Down	5.02622e-05	0.000160916
11.19_582.3014m/z	POB-PE	2.1129	0.11219	Down	5.02787e-05	0.000160916
0.70_171.0165m/z	D-Asparagine	1.33286	0.418616	Down	5.09745e-05	0.000162947
5.33_655.2813m/z	Tiapride	1.30294	2.29953	Up	5.12888e-05	0.000163854
3.75_346.1965m/z	Val-Val-Glu	1.20117	0.492469	Down	5.18151e-05	0.000165238
9.84_202.0796m/z	ID11614	1.19549	2.01649	Up	5.2195e-05	0.00016635
5.65_867.3856m/z	1,1'-Ethylidenebistryptophan	1.50254	3.02799	Up	5.33863e-05	0.000169741
5.09_303.0903m/z	4-Hydroxyphenyl acetate	1.86808	5.55326	Up	5.39454e-05	0.000171314
10.19_345.1680m/z	Maracin A	1.9691	6.73037	Up	5.62406e-05	0.000177967
4.27_311.1588m/z	Ethopropazine	1.27438	0.45026	Down	5.64557e-05	0.000178542
10.90_446.1766m/z	N-[4-[1-[2-(6-Methylpyridin-2-yl)ethyl]piperidine-4-carbonyl]phenyl]methanesulfonamide	1.35837	2.47838	Up	5.66927e-05	0.000179185
10.23_461.1240m/z	Artomunoxanthentrione epoxide	1.36271	2.49112	Up	5.67397e-05	0.000179227
5.76_413.1773m/z	Fluocinolone	1.24196	2.13468	Up	5.68718e-05	0.000179538
3.82_420.0407m/z	cefetamet	1.9096	0.166365	Down	5.82557e-05	0.000183148
11.70_384.3098m/z	N-oleoyl threonine	1.21783	2.07471	Up	5.83344e-05	0.000183287
4.58_499.1455m/z	(2R,4S)-6-Fluoro-2-methylspiro[2,3-dihydrochromene-4,5'-imidazolidine]-2',4'-dione	1.18865	2.00407	Up	6.09785e-05	0.00019092
9.21_571.2884m/z	Urobilin	1.29415	2.28112	Up	6.22724e-05	0.000194173
0.64_329.0866m/z	L-Methionine sulfoxide	1.6182	0.275206	Down	6.2601e-05	0.000195084
10.63_395.2761m/z	2-(14,15-Epoxyeicosatrienoyl) Glycerol	1.37301	2.53739	Up	6.7196e-05	0.000207704
5.81_855.2698m/z	Balipodect	1.43507	2.7639	Up	6.75836e-05	0.000208539
1.04_233.1128m/z	gamma-Aminobutyric acid glutamate	1.28296	0.443875	Down	6.76429e-05	0.000208601
5.04_477.2815m/z	Apstatin	2.28397	13.1039	Up	6.78265e-05	0.000209047
10.90_565.1611m/z	4-NAPHTHALIMIDOBUTYRIC ACID	1.52836	3.17261	Up	6.85928e-05	0.000210879
5.76_323.1458m/z	4-[(2R,5R)-5-(6-Aminopurin-9-yl)-3,4-dihydroxyoxolan-2-yl]butanamide	1.33625	2.41537	Up	6.94092e-05	0.000213063
0.66_328.1244m/z	Histidylglutamine	1.41641	0.37126	Down	6.96572e-05	0.000213578
12.62_264.2447n	2E,13Z-Octadecadienal	1.33464	0.414835	Down	7.09195e-05	0.000216949
4.61_361.1385m/z	De-O-methylsimmondsin	2.20009	10.921	Up	7.29877e-05	0.000222765
9.72_335.2225m/z	cis, cis-stillingic acid	1.30467	2.32135	Up	7.33817e-05	0.000223584
4.92_371.1477m/z	(1R,2R,4S,6R)-2,6-Fenchanediol 2-O-b-D-glucoside	1.41447	0.371376	Down	7.35921e-05	0.000224097
8.71_728.5953m/z	PE(P-18:0/19:0)	1.39382	2.61497	Up	7.39488e-05	0.000225054
1.10_346.0552m/z	Adenosine 2'-phosphate	1.93467	6.38058	Up	7.42414e-05	0.000225816
0.64_253.1402m/z	DMABA-d10 NHS ester	1.86296	0.179577	Down	7.533e-05	0.000228735
4.70_379.1006m/z	5-(3',4'-Dihydroxyphenyl)-gamma-valerolactone-4'-O-methyl-3'-O-glucuronide	1.84178	5.35919	Up	7.60061e-05	0.000230133
11.83_577.3739m/z	Dihydro-2,4,6-tris(2-methylpropyl)-4h-1,3,5-dithiazine	2.14218	9.69876	Up	7.62612e-05	0.000230774
0.68_423.1092n	CAY10535	1.45208	2.84319	Up	7.73036e-05	0.000233796
4.37_619.1640m/z	6,11-Dihydroxy-2,2-dimethylpyrano[3,2-c]xanthen-7(2H)-one	1.31378	0.425326	Down	7.76335e-05	0.000234661
6.46_368.2437m/z	7-Hydroxytrideca-9,11-dienoylcarnitine	1.59293	3.51319	Up	7.82888e-05	0.00023624
6.82_299.1861m/z	ascr#16	1.32036	2.37133	Up	7.91785e-05	0.000238789
7.95_265.1441m/z	(Z)-6-Tetradecene-1,3-diyne-5,8-diol	1.79	4.89791	Up	7.96571e-05	0.000239826
12.33_753.4418m/z	Linckoside B	2.11413	9.17769	Up	8.28534e-05	0.000248467
6.44_362.0830m/z	Cefadroxil	1.71004	4.25853	Up	8.31035e-05	0.000249077
10.90_433.1294m/z	Calomelanol D-1	1.23655	2.13721	Up	8.48146e-05	0.00025392
3.66_377.1448m/z	1-(3-Methylbutanoyl)-6-apiosylglucose	1.19167	2.02576	Up	8.51387e-05	0.000254747
12.35_256.2630m/z	1,3-Hexadecadien-1-ol	1.3572	0.400963	Down	8.55983e-05	0.000255979
11.39_173.1170m/z	Butyl levulinate	1.2147	2.08237	Up	8.8473e-05	0.0002631
5.12_225.0128m/z	Diphenyl sulfide	1.30502	0.428893	Down	9.0794e-05	0.000269101
11.84_280.2629m/z	6,10,14-Trimethyl-5,9,13-pentadecatrien-2-one	1.37996	0.388109	Down	9.1357e-05	0.00027062
10.79_739.4267m/z	Alloside B	1.97473	6.94267	Up	9.17113e-05	0.000271519
4.20_379.0992m/z	1-O-Feruloylglucose	2.06616	8.36632	Up	9.19798e-05	0.000272162
10.49_759.4165m/z	Carboxyfentanyl	1.56744	3.39386	Up	9.3811e-05	0.000277119
4.91_740.3101m/z	Pendetide	1.91858	6.24268	Up	9.68653e-05	0.000284879
14.05_297.1525m/z	Porphyrinogen	1.33367	2.42444	Up	9.99066e-05	0.000293177
11.50_260.2135n	6-[5]-ladderane-1-hexanol	1.39752	0.377644	Down	0.000100107	0.000293515
4.79_385.1081m/z	Diphacinone	1.18786	2.0214	Up	0.000100132	0.000293515
11.70_361.2340m/z	15-Hydroperoxyeicosa-8Z,11Z,13E-trienoate	1.42039	2.73508	Up	0.000100317	0.000293736
2.81_229.1541m/z	Pro-Ile	1.35945	0.397827	Down	0.000102564	0.000299656
14.15_694.5232m/z	GlcCer(d18:1/14:0)	1.63526	3.79189	Up	0.000104139	0.000303925
4.53_637.1755m/z	Cannabin	1.80415	0.197248	Down	0.000104649	0.000305245
8.71_467.2380m/z	Thesinine 4'-O-glucoside	1.21474	0.478694	Down	0.000104834	0.000305619
8.53_354.2630m/z	8,15-diHETE(n-3)	1.51744	3.15533	Up	0.000108815	0.000316185
5.94_256.1903m/z	4-Methylhexanoylcarnitine	1.31098	0.423819	Down	0.000108915	0.000316306
9.32_643.4140m/z	Ginsenoside Rh4	2.1646	10.3984	Up	0.000113814	0.000328742
12.73_408.1604m/z	Trifluperidol	1.35916	2.52132	Up	0.000114283	0.000329561
12.25_349.2379m/z	8-[3]-ladderane-octanoic acid	1.5134	0.317662	Down	0.000115517	0.000332938
13.28_323.2199m/z	Sodium palmitate	1.26949	2.2406	Up	0.000116516	0.000335455
5.01_276.1953m/z	O-1602	1.81348	5.1818	Up	0.000116778	0.000335846
11.13_574.3239m/z	Fosteabine	1.24423	0.46099	Down	0.000117743	0.000338439
5.51_654.2525m/z	Eruberin C	1.65263	3.92196	Up	0.000118897	0.000341389
10.00_395.2047m/z	Prostaglandin H3	2.01626	7.65171	Up	0.0001213	0.000348102
0.76_374.1650m/z	4-O-Methylgalactinol	1.49365	0.327182	Down	0.000121476	0.000348418
10.54_400.1701m/z	3-iodo-hexadecanoic acid	1.41498	2.72863	Up	0.000122915	0.000352166
4.40_227.0887m/z	2-hydroxy-7-methyl-Octanedioic acid	1.83658	5.42909	Up	0.000123212	0.000352828
4.84_797.2113m/z	4''''-Acetylsagittatin A	2.07753	8.76282	Up	0.000132404	0.000375519
5.84_471.2227m/z	ALANYL-dl-PHENYLALANINE	1.80871	5.17261	Up	0.000134846	0.000381432
1.06_420.1858m/z	Murrastifoline F	2.55806	26.7637	Up	0.00013637	0.000384723
7.85_230.2474m/z	3Z-Tetradecen-1-ol	1.48159	0.332052	Down	0.000137679	0.000388004
3.66_374.1389m/z	Asp-Pro-Tyr	1.86411	0.174569	Down	0.000138396	0.000389304
13.46_643.4163m/z	Acetyl-pepstatin	1.55302	0.297003	Down	0.000138505	0.000389304
13.28_463.1376m/z	(2S,3S,4S)-5,7,9,11-Tridecatetrayne-1,2,3,4-tetrol	2.38354	17.436	Up	0.000138804	0.000389733
3.91_300.1793m/z	2-(3-carboxy-3-(trimethylammonio)propyl)-L-histidine	1.97659	0.140358	Down	0.000138998	0.000390072
4.25_617.1329m/z	Glucose aspartate	1.81915	5.28332	Up	0.000139738	0.000391532
4.02_255.0485m/z	SUPROFEN METHYL ESTER	1.6606	0.249626	Down	0.00014636	0.000408369
10.07_377.1942m/z	Carnosic acid	1.18857	2.03676	Up	0.000147955	0.000411741
11.42_501.2438m/z	Rigin	1.23117	2.14611	Up	0.000148322	0.000412547
9.19_375.1787m/z	Momilactone B	1.71377	4.38843	Up	0.000150793	0.000418113
10.52_293.1968m/z	Physostigmine	1.95858	6.91608	Up	0.000151844	0.000420449
4.65_351.1046m/z	Fluconazole	1.73044	4.51251	Up	0.000151888	0.000420449
4.56_571.1119m/z	Quercetin 3-(2'',3'',4''-triacetylgalactoside)	1.79225	5.05536	Up	0.000155116	0.000428235
9.93_515.1846m/z	5-Amino-1-[(2R,4S,5R)-3,4-dihydroxy-5-(hydroxymethyl)oxolan-2-yl]imidazole-4-carboxamide	1.45852	2.92488	Up	0.000155167	0.000428235
3.97_465.1619m/z	Ser-Glu-Trp	1.83362	0.183589	Down	0.00015941	0.000438584
12.69_607.4319m/z	PA(17:0/12:0)	1.44927	0.346282	Down	0.000162923	0.000447326
2.99_220.0530m/z	3-Fluoromethcathinone	1.93014	6.57463	Up	0.000163216	0.000447668
8.07_406.2553m/z	6-Hydroxytrtradeca-9,12-dienoylcarnitine	2.08565	8.98706	Up	0.00016797	0.000458785
5.95_567.2418m/z	Musabalbisiane C	1.267	2.25258	Up	0.000168043	0.000458785
4.13_521.1848m/z	Aspartyl-Gamma-glutamate	1.59562	3.61852	Up	0.000168909	0.000460677
9.95_425.2886m/z	ascr#28	1.28106	0.436098	Down	0.00017491	0.00047607
8.12_613.1821m/z	Toluidine	2.39811	18.4311	Up	0.000175647	0.000477833
6.74_425.2151m/z	Histidinohydroxylysinonorleucine	1.68539	4.21093	Up	0.000180507	0.000489803
4.39_347.1246m/z	2-iodopalmitaldehyde	1.17157	2.00434	Up	0.000183663	0.000496851
6.59_271.0610m/z	Dihydronorwogonin	1.69461	0.233203	Down	0.000185418	0.000501066
13.55_284.2942m/z	Stearamide	1.68982	0.235171	Down	0.000191892	0.0005156
4.11_593.2444m/z	5beta-cholestan-3alpha,4alpha,11beta,12beta,21-pentol-3,21-disulfate	1.1911	2.056	Up	0.000192928	0.00051719
4.46_404.0831m/z	Triglochinin	1.71128	4.42093	Up	0.000193309	0.000517951
9.46_497.3615m/z	Theonellasterol G	1.45258	2.91728	Up	0.000195262	0.00052266
9.64_361.1980m/z	Tryptophyl-Arginine	2.01196	7.80436	Up	0.000197224	0.000526265
14.39_195.9993m/z	Sodium dihydrogen citrate	1.56171	3.45454	Up	0.0001973	0.000526265
5.23_319.1756m/z	3-hydroxy-tetradecanedioic acid	1.77692	4.96181	Up	0.000200121	0.000532192
4.98_593.1824m/z	Fumotonaringin	1.81465	5.33986	Up	0.000202142	0.00053703
4.30_264.0340n	Ethidimuron	1.94499	6.82949	Up	0.000202473	0.000537107
7.85_407.2567m/z	PA(17:0/0:0)	1.17513	2.0188	Up	0.000203202	0.000538772
7.94_290.2683m/z	Juniperic acid	2.22287	0.0812245	Down	0.000210292	0.000555638
11.36_359.2187m/z	1H-Purine-2,6-dione, 7-(2-(ethylamino)ethyl)-3,7-dihydro-1,3-dimethyl-8-(phenylmethyl)-	1.30054	2.3647	Up	0.000211249	0.000557889
11.24_685.3799m/z	N-Didesmethyl-tamoxifen	1.33624	2.48022	Up	0.000215465	0.000567337
0.76_330.1177m/z	1,N2-propanodeoxyguanosine	1.33398	2.47515	Up	0.000216194	0.000568976
0.69_339.0161m/z	Distemonanthin	1.21757	2.13233	Up	0.000229029	0.000599208
10.72_311.2224m/z	octadecenedioate	1.39164	2.68755	Up	0.00022933	0.000599405
0.66_166.9506m/z	Phosphoric acid hydroxymethyl ester	1.34184	0.39863	Down	0.00024229	0.000630498
10.66_374.1768m/z	Flavoxate	2.06071	0.113657	Down	0.000253294	0.00065657
12.04_313.1936m/z	Thalassotalamide A	1.87134	0.166426	Down	0.000257721	0.000666101
5.38_501.1701m/z	Enterodiol glucuronide	1.27337	2.29339	Up	0.000258862	0.000668726
0.64_181.9614m/z	Glyceraldehyde phosphate	1.42726	0.352192	Down	0.000270353	0.000694711
14.33_655.2744m/z	16alpha-Acetoxyasclepin	1.53448	0.298114	Down	0.000285181	0.000727205
6.17_303.1347m/z	2-Naphthylaminomethyl-gamma-aminobutyric acid	1.71956	0.218974	Down	0.000285523	0.000727728
4.09_357.1529m/z	beta-D-Glucosamine	1.67266	4.21939	Up	0.000290887	0.000738928
5.56_539.1796m/z	Oleuropein	1.28232	2.33039	Up	0.000296968	0.000753299
11.50_194.1149m/z	6-Methylpteridine-2,4-diamine	2.17688	0.0874003	Down	0.000304693	0.000771426
4.23_695.2861m/z	Trp-Ser-Gly	1.59532	3.70486	Up	0.000308526	0.00078002
11.70_485.2867m/z	PG(16:0/0:0)	1.40695	2.77344	Up	0.000314796	0.000793989
1.05_233.0300m/z	but-1-ene-1,2,4-tricarboxylic acid	1.65286	0.244332	Down	0.000319008	0.000803471
4.02_561.1858m/z	Muraglitazar	1.88845	6.30267	Up	0.000321397	0.000808344
4.06_442.9690m/z	1H-Perfluorooctane	2.04098	8.54967	Up	0.000322072	0.00080966
12.12_761.5088m/z	PG(O-16:0/17:0)	1.98806	0.130344	Down	0.000322437	0.00081004
12.94_419.2550m/z	DHAP(18:0)	1.26205	2.27139	Up	0.000323033	0.000810928
1.35_178.1436m/z	3-Hydroxyvalproic acid	1.90018	6.44353	Up	0.000324235	0.000813181
12.02_605.2400m/z	Isomorellic acid	1.92111	0.148566	Down	0.000332111	0.000829811
6.58_331.2472m/z	Sativic acid	1.23257	0.456015	Down	0.000347052	0.000864307
3.73_362.1092m/z	N-Acetyl-9-O-lactoylneuraminic acid	1.60387	3.79183	Up	0.000356796	0.000885679
6.46_257.1289m/z	3,3'-Dimethylbenzidine	1.65359	4.11916	Up	0.000359055	0.000890871
0.66_207.0605m/z	2-Hexylthiophene	1.16123	2.01061	Up	0.000361501	0.000896107
5.74_447.2189m/z	Hydroxyfluoroprednisolone butyrate	2.20404	12.4014	Up	0.00036242	0.000897966
10.75_721.4112m/z	Cyclopassifloside X	1.61784	3.88549	Up	0.000363822	0.000900915
6.26_347.1819m/z	19-Noraldosterone	1.65816	4.15639	Up	0.000364833	0.000902269
13.92_435.2881m/z	LysoPA(i-19:0/0:0)	1.28319	0.425741	Down	0.000371995	0.000917851
4.34_421.2433m/z	Mopidamol	1.25274	2.25894	Up	0.000380979	0.000936692
5.20_323.1455m/z	beta-D-glucosaminyl-(1->4)-beta-D-glucosamine	1.84158	5.81413	Up	0.000382136	0.000938531
4.77_299.1154n	N-trans-p-Coumaroyloctopamine	1.67849	0.231358	Down	0.000394396	0.000966415
4.25_828.4105m/z	Beauvericin	1.27026	0.431879	Down	0.000406148	0.000993386
5.30_287.1860m/z	7-Oxotetradecanoic acid	1.42626	0.346668	Down	0.000410128	0.0010022
0.74_184.0731m/z	Phosphorylcholine	1.22109	0.459728	Down	0.000421125	0.00102766
4.63_565.1931m/z	Cariporide	1.87522	6.24813	Up	0.000422458	0.00103044
10.23_535.4132m/z	(3b,24R,25x)-26-Benzoyloxystigmast-5-ene-3-ol	1.95615	7.35649	Up	0.000426528	0.00103929
12.82_353.1421m/z	O-Ureidohomoserine	1.7874	5.28803	Up	0.000439292	0.00106662
12.59_607.2557m/z	Protoporphyrin IX	1.41117	2.83102	Up	0.000450343	0.00109048
13.46_666.4922m/z	GlcCer(d18:1/12:0)	1.37438	0.372571	Down	0.000451144	0.00109143
4.22_345.1935m/z	FLESTOLOL	1.87583	6.26628	Up	0.000451404	0.00109156
4.58_643.2296m/z	Triphyllin B	1.9497	7.26349	Up	0.000459323	0.0011087
4.31_371.1485m/z	Visnadin	1.84193	5.88568	Up	0.000463564	0.00111742
10.95_182.1538m/z	Bicyclo[3.1.1]hept-2-ene-2-acetaldehyde, 6,6-dimethyl-	2.19825	0.080241	Down	0.00046635	0.00112312
11.59_655.4306m/z	PS(12:0/13:0)	1.37071	2.66811	Up	0.00046981	0.00113094
0.63_212.8423m/z	Potassium sulfate (K2SO4)	1.1572	0.496639	Down	0.00047541	0.00114236
0.78_343.0511m/z	Monomethyl phenylphosphonate	1.18529	0.479785	Down	0.000476583	0.00114466
4.98_303.1082m/z	L-enantiomer	1.59009	3.75782	Up	0.000486512	0.00116798
10.75_760.4816m/z	2-Furoyl-LIGRLO-amide	2.17441	11.9342	Up	0.00048725	0.00116922
10.33_293.1986m/z	2,2'-Azobis(2,4-dimethylvaleronitrile)	2.11819	10.5538	Up	0.000514481	0.00122849
0.66_451.0775m/z	Peperomin E	2.64022	39.0603	Up	0.000518364	0.0012361
0.66_435.0574m/z	Thiazopyr	1.55367	3.54996	Up	0.00052378	0.00124624
12.76_597.1597m/z	7-Epiloganin tetraacetate	1.72346	4.76898	Up	0.000544269	0.00129094
1.55_206.1021m/z	2-Acetamido-2,6-dideoxygalactose	1.73447	0.204523	Down	0.000585895	0.00137803
9.49_641.4030m/z	N-(3S,4S-methylene-decanoyl) histidine	2.09379	10.0929	Up	0.000598943	0.00140438
5.70_375.1194m/z	N-Acetylserotonin glucuronide	1.6091	3.9237	Up	0.000622224	0.00145313
13.13_591.2606m/z	Pheophorbide a	1.37983	0.365315	Down	0.000635721	0.00147968
3.80_607.2118m/z	8,8-Dimethyl-2-phenyl-4H,8H-benzo[1,2-b:3,4-b']dipyran-4-one	1.52868	0.29073	Down	0.000645828	0.00150111
9.93_451.1402m/z	7-Methyl-2-(2-furyl)-1,8-naphthyridine-4(1H)-one	1.84406	6.07081	Up	0.000660753	0.00153273
7.18_477.2465m/z	Emorfazone	1.69042	4.54264	Up	0.000660868	0.00153273
4.79_269.1505m/z	Isamoxole	1.504	0.301787	Down	0.000665366	0.00154144
9.77_410.1828m/z	Vernodalol	1.2246	2.2149	Up	0.000670077	0.00155139
11.94_453.1946m/z	6-beta-hydroxydexamethasone	1.68566	4.5137	Up	0.000671473	0.00155395
1.53_235.0456m/z	Methylmalonic acid	1.44163	0.332053	Down	0.000680993	0.00157189
0.66_131.0272m/z	3-Methyl-2-thioxoimidazolidin-4-one	1.45941	3.08968	Up	0.000682176	0.00157393
4.79_171.1257n	Gabapentin	1.43884	0.333738	Down	0.00068432	0.00157751
12.67_551.1821m/z	Syrups, hydrolyzed starch, hydrogenated	2.13488	11.2728	Up	0.000687075	0.00158318
12.52_997.5731m/z	1-(2-methoxy-pentadecanyl)-sn-glycero-3-phosphoserine	2.21347	13.5071	Up	0.000696879	0.00160024
0.81_367.0352m/z	6-Sulfatoxymelatonin	1.27425	0.42215	Down	0.000703209	0.00161269
10.86_479.2763m/z	PG(17:1/0:0)	1.34741	2.62393	Up	0.000704459	0.00161487
4.91_579.2073m/z	(+)-7-epi-Syringaresinol 4'-glucoside	1.67877	4.47512	Up	0.000708269	0.0016229
4.79_416.3280n	(23R)-23,25-dihydroxyvitamin D3 / (23R)-23,25-dihydroxycholecalciferol	1.20658	0.461112	Down	0.000726702	0.00166157
8.03_150.1356m/z	(3-Aminopropoxy)guanidine	1.40863	2.8736	Up	0.000728129	0.00166412
2.84_401.1083m/z	1-O-Feruloyl-beta-D-glucose	1.61012	0.251563	Down	0.000734644	0.00167685
6.40_561.2914m/z	Caffeine, 8-((3-methoxypropyl)amino)-	1.52705	3.45557	Up	0.00073708	0.00168097
4.84_356.2076m/z	(5,7)-Decadienoylcarnitine	1.44799	3.0549	Up	0.00074252	0.00169121
10.50_593.3430m/z	Destruxin E	1.30158	2.46889	Up	0.000749903	0.00170584
10.30_200.2006m/z	Cyclododecanone	1.32647	0.392109	Down	0.000754454	0.00171546
1.04_300.1427n	Asn-Pro-Ala	1.18018	2.101	Up	0.000763424	0.00173364
7.11_847.3961m/z	Pibenzimol	1.86253	6.36353	Up	0.000768319	0.00174327
10.28_947.5936m/z	Pubescenol	1.98372	8.16215	Up	0.000782054	0.00176766
4.52_187.1206n	7-Keto-8-aminopelargonic acid	1.37296	0.366002	Down	0.000788049	0.00177895
4.56_301.0336m/z	Norwedelic acid	1.99225	8.32893	Up	0.000793581	0.00178992
4.06_356.1196m/z	5-((7-(Benzyloxy)quinazolin-4-yl)amino)-4-fluoro-2-methylphenol	1.3859	2.78497	Up	0.000799647	0.00180284
9.84_467.1270m/z	Hydroxyprolyl-Cysteine	1.63108	4.13092	Up	0.000801826	0.00180622
0.71_293.0683m/z	3-(3-(Pyridin-3-yl)-1,2,4-oxadiazol-5-yl)benzonitrile	1.34412	0.381446	Down	0.000813289	0.00182973
4.16_755.1674m/z	8-Hydroxyluteolin 7-[6'''-acetylallosyl-(1->2)-3''-acetylglucoside]	1.67338	0.223957	Down	0.000822156	0.00184734
14.78_568.4256m/z	4'-Hydroxy-5',6'-dihydroechinenone	2.09308	0.0962772	Down	0.000829619	0.00186254
5.51_426.1741m/z	sinefungin	1.72019	4.87637	Up	0.000833604	0.0018707
4.31_604.0825m/z	Petunidin 3-(6''-malonylglucoside)	1.98362	0.121752	Down	0.000838618	0.00188037
1.53_259.1398m/z	3-Oxopentanoylcarnitine	1.70849	4.77049	Up	0.000847469	0.00189782
12.16_380.2763m/z	(Z)-2,4-Dihydroxy-6-(8-pentadecenyl)benzoic acid	1.89538	0.146255	Down	0.000853833	0.00190966
1.10_260.1606m/z	Lysylhydroxyproline	1.14858	0.493155	Down	0.000870347	0.00193771
11.14_319.2274m/z	12 Hydroxy arachidonic acid	1.60026	3.94395	Up	0.00087037	0.00193771
9.77_583.1725m/z	Ethylenediaminetetraaceticacid	1.7939	5.62115	Up	0.000882643	0.00196257
13.37_347.2587m/z	11(E)-(3,4-dimethyl-5-(pent-1-en-1-yl)furan-2-yl)-undecanoic acid	1.6967	4.69087	Up	0.000886074	0.00196856
13.49_423.2884m/z	13'-Carboxy-gamma-tocotrienol	2.02677	0.110127	Down	0.000886557	0.00196881
8.50_191.1075m/z	2,4-Dimethylfuran	1.35021	0.375429	Down	0.000895535	0.00198462
6.04_365.1961m/z	Oryzalide A	1.57403	3.78373	Up	0.000911511	0.00201667
11.68_633.3955m/z	OON-PE	1.15227	2.04413	Up	0.000951126	0.00209822
12.56_584.3433m/z	Benzonatate	1.62892	4.17461	Up	0.00095416	0.00210294
4.77_579.1905m/z	SSR69071	1.23847	2.28026	Up	0.000954636	0.00210294
0.67_312.0932m/z	Neuraminic acid	1.78839	0.178825	Down	0.000959783	0.0021112
10.95_267.1480n	Metoprolol acid	1.55824	3.70576	Up	0.00098695	0.0021665
2.18_257.0540m/z	N,N-dihydroxy-L-tyrosine	1.52669	3.51175	Up	0.000990866	0.00217215
10.93_577.3740m/z	DG(10:0/20:5-3OH/0:0)	1.67214	0.221424	Down	0.000990967	0.00217215
11.41_529.3877m/z	(20R)-24-Hydroxy-19-norgeminivitamin D3	1.45682	3.14508	Up	0.000991134	0.00217215
9.95_278.2473m/z	Linoleyl hydroxamic acid	1.82841	0.164896	Down	0.000992289	0.00217215
13.12_700.2326m/z	tetrahydropteroyl tri-L-glutamate	1.8094	0.170856	Down	0.000999071	0.0021859
6.35_349.1630m/z	Arctiopicrin	1.59614	3.96305	Up	0.00101814	0.0022258
11.36_386.3256m/z	docosanedioate	1.38833	2.83051	Up	0.00102428	0.00223738
1.68_267.0471m/z	1-O-Galloylglycerol	1.1496	0.490139	Down	0.0010255	0.00223913
9.49_795.4892m/z	Salinomycin	1.46541	3.19284	Up	0.0010375	0.00226256
10.67_703.1517m/z	4-Methylumbelliferone glucuronide	1.76445	5.40742	Up	0.00109669	0.00237705
13.21_454.3307m/z	27-Norcholestanehexol	1.92789	7.48335	Up	0.00113792	0.00246028
9.73_425.2896m/z	(23R)-3alpha,7alpha,17alpha,23-Tetrahydroxy-5beta-cholan-24-oic Acid	1.39303	0.348929	Down	0.00113832	0.00246028
4.58_853.2770m/z	Diphylloside B	1.63604	4.26989	Up	0.00114109	0.00246428
12.68_483.1945m/z	1-Ethoxy-N-(3-morpholin-4-yloxadiazol-3-ium-5-yl)methanimidate	1.5405	3.6365	Up	0.00117073	0.00252317
0.74_374.1076m/z	5-Amino-6-(5'-phosphoribitylamino)uracil	1.1799	2.12893	Up	0.00117213	0.00252517
4.70_975.2772m/z	2-Feruloyl-1,2'-disinapoylgentiobiose	1.33611	2.64329	Up	0.00117915	0.00253928
9.68_572.2948n	PI(16:0/0:0)	1.16884	2.10075	Up	0.00119709	0.00257374
4.95_839.3552m/z	Bay-41-8543	1.76437	5.43961	Up	0.00122241	0.00262078
14.92_400.2529m/z	serofendic acid	1.14669	2.0493	Up	0.00123925	0.00265475
4.52_210.1097m/z	N-Heptanoylglycine	1.32679	0.383505	Down	0.00124614	0.00266845
11.50_172.1329m/z	8-nonynoic acid	1.92418	0.133125	Down	0.00126608	0.00270896
4.27_384.1673m/z	LEUCOGENENOL	1.58099	0.255202	Down	0.00126863	0.00271224
9.84_647.3776m/z	Gypsogenin 3-O-b-D-glucuronide	1.19856	0.456252	Down	0.00127858	0.00273132
9.19_354.2628m/z	PGA1	1.76207	5.45202	Up	0.00131164	0.00279076
11.50_188.1278m/z	Dendryphiellic acid B	1.99051	0.115035	Down	0.00132499	0.00281581
4.56_451.1371m/z	Austrobuxusin K	1.24764	2.34179	Up	0.00137189	0.00290389
12.03_627.3852m/z	3-O-alpha-L-rhamnopyranosyl-3-hydroxypalmitoyl-3-hydroxydecanoic acid	1.88726	0.141664	Down	0.00138903	0.00293435
0.74_277.1023m/z	gamma-Glutamylglutamic acid	1.25491	0.42176	Down	0.00140461	0.00296258
10.23_277.0636m/z	4H-1,3,2-Benzodioxaphosphorin, 2-(2-methylphenoxy)-, 2-oxide	1.2502	2.35798	Up	0.00144755	0.00303632
4.63_412.1820m/z	1-tauro-dinor-PGE2	1.58386	3.96655	Up	0.00148286	0.00310551
0.57_90.0373m/z	thioacrolein	1.78837	5.79855	Up	0.00148809	0.00311156
0.68_185.0384m/z	4H-Thieno[3,2-b]pyrrole-5-carboxylic acid	1.96821	8.4115	Up	0.00149988	0.00313071
4.18_445.1329m/z	Lucuminic acid	1.51519	3.54124	Up	0.00150046	0.00313071
11.36_375.3209m/z	N-palmitoyl threonine	1.93174	0.128811	Down	0.00150077	0.00313071
4.86_635.2180m/z	TWS119	1.50132	0.288886	Down	0.00150616	0.00313892
10.52_388.1562m/z	Timegadine	1.72025	0.195944	Down	0.00151128	0.00314771
5.74_840.4498m/z	OKDdiA-PI	2.18436	13.8784	Up	0.00156106	0.00324
1.02_148.0967m/z	(2R,3R,4R)-2-Amino-4-hydroxy-3-methylpentanoic acid	1.71085	0.198681	Down	0.00163726	0.00338629
9.33_709.3905m/z	PA(10:0/PGF1alpha)	1.68367	4.81306	Up	0.0017414	0.00357947
5.30_194.0455m/z	(S)-4-Hydroxymandelonitrile	1.35431	2.76884	Up	0.0017512	0.00359824
11.21_589.3484m/z	Esmolol	1.23124	0.431008	Down	0.001791	0.00366728
12.89_537.2488m/z	Pemptoporphyrin	1.84454	6.62005	Up	0.00183568	0.00374297
0.64_189.1344m/z	(2S)-2-Amino-5-(diaminomethylideneamino)-4-methylpentanoic acid	1.89238	0.136559	Down	0.00185349	0.00377494
3.92_445.1836m/z	N-(2-Methylacryloyl)-L-histidine	1.35757	0.357765	Down	0.00192321	0.00390949
3.91_271.1762m/z	N-hexanoyl histidine	1.12069	0.496565	Down	0.00193096	0.00392373
0.74_332.1337m/z	His-Pro-Gly	2.04224	10.2476	Up	0.0019699	0.00399222
9.03_658.8772m/z	Tyropanoic acid	1.97024	0.114234	Down	0.00199035	0.0040283
10.65_353.1864m/z	Yohimbine	1.64106	4.52029	Up	0.00204377	0.00412155
6.51_410.2680m/z	CPA(16:0)	1.41499	3.06457	Up	0.00206418	0.00415955
0.64_187.9963m/z	cyclic- 3,4-O-oxalyl-L-threonate	1.14295	0.481876	Down	0.00206897	0.00416606
14.44_637.3001m/z	Neomycin sulfate	1.14531	2.08752	Up	0.00215537	0.00432046
10.52_347.1298m/z	n-octyl-beta-D-thioglucopyranoside	1.57523	0.248196	Down	0.0021617	0.00433153
10.93_701.1362m/z	Quercetagetin 4'-methyl ether 7-(6-(E)-caffeylglucoside)	1.92918	8.07892	Up	0.00217468	0.00435099
4.09_187.1803m/z	Lupinine	1.58118	0.24471	Down	0.00226594	0.00450821
10.50_641.3328m/z	PC(22:6-2OH(10S,17)/2:0)	1.89554	7.53854	Up	0.0022714	0.00451738
4.47_198.1100m/z	Statine	1.72672	0.18685	Down	0.00231862	0.00460442
3.82_219.1234m/z	2-Allyloxymethyl-2-ethylpropanediol	1.40114	0.330622	Down	0.00233609	0.00463567
6.72_305.1720m/z	2-Hydroxyestriol	1.13836	2.07745	Up	0.00235964	0.00466849
11.36_329.2561n	N-Myristoyl Threonine	1.82565	0.152889	Down	0.00239976	0.00473558
13.46_532.4198m/z	DG(18:1-2OH/8:0/0:0)	1.65923	0.21161	Down	0.00240218	0.00473859
4.41_649.1404m/z	Vitexin 6''-O-malonyl 2''-O-xyloside	1.59785	4.22902	Up	0.00247412	0.00486791
10.30_258.1823n	2-Hydroxypropyl 2-isopropyl-5-methylcyclohexyl carbonate	1.21071	0.436228	Down	0.00247547	0.00486875
12.05_713.5113m/z	PA(20:3/17:0)	1.13639	0.481585	Down	0.00248666	0.00488717
4.79_241.1041m/z	2-hydroxy-decanedioic acid	1.15125	0.471833	Down	0.00251433	0.00493426
10.91_402.1854m/z	Murrayanol	1.3525	2.81861	Up	0.00251981	0.00494321
7.26_377.2290m/z	(-)-Enunicelline	1.67791	4.93782	Up	0.00252442	0.00495043
12.68_487.1375m/z	Suberenone	1.36055	2.85854	Up	0.00256451	0.00500695
10.28_771.3103m/z	Methyl nomilinate 17-glucoside	1.6247	4.48585	Up	0.00262226	0.00509412
4.86_139.0762m/z	(E,E)-2-methyl-6-oxohepta-2,4-dienol	1.30011	0.383246	Down	0.00264187	0.00512607
10.39_297.2662n	4E,14Z-Sphingadiene	1.17983	0.453188	Down	0.00272123	0.00525579
5.06_472.3410m/z	26,26,26-trifluoro-25-hydroxyvitamin D3	1.22532	0.424423	Down	0.0028817	0.00553502
11.88_1013.5672m/z	As-PL(20:0/16:0)	1.67624	4.99225	Up	0.00289157	0.00554997
5.44_645.1893m/z	Delphinidin 3,7-diglucoside	1.87144	7.40608	Up	0.00291097	0.00557878
0.70_186.0161m/z	DL-O-Phosphoserine	1.31605	0.371792	Down	0.00293636	0.00561862
10.75_399.2673m/z	Oleoyl 3-carbacyclic Phosphatidic Acid	1.56361	4.05074	Up	0.0029676	0.00567141
4.77_305.1852m/z	Thesinine	1.5736	4.12586	Up	0.00308432	0.00587552
9.86_437.2975m/z	N,N-Dihexyl-2-(4-fluorophenyl)indole-3-acetamide	2.0747	0.0850838	Down	0.00311665	0.00593076
0.57_773.3712m/z	4-O-Deacetylvinflunine	1.09961	0.49936	Down	0.00324042	0.00615311
12.00_823.4841m/z	GRAYANOTOXIN I	1.72751	5.55491	Up	0.00326436	0.00618975
5.40_252.1565m/z	Icaridin	1.72753	0.178914	Down	0.00342106	0.00645245
12.04_430.1815m/z	Lafutidine	1.24232	2.4413	Up	0.00347762	0.00654883
12.18_617.1537m/z	Kaempferol 3-(6''-acetylglucoside)-7-rhamnoside	2.15054	14.5238	Up	0.0034808	0.00655124
11.50_306.2398m/z	Prosafrinine	2.21164	0.0593263	Down	0.00355863	0.00667885
11.50_142.1225m/z	3,5,5-Trimethyl-2-cyclopenten-1-one	1.19379	0.43838	Down	0.00365207	0.00683978
3.95_569.2714m/z	Kukoamine C	1.87872	7.74312	Up	0.00366447	0.00685337
14.67_436.3411m/z	Dinonyl phthalate	1.0929	2.00341	Up	0.00375636	0.00701293
12.04_553.1091m/z	2-Phthalimidoglutaric acid	1.63604	4.77371	Up	0.00401603	0.00745075
9.14_299.1860m/z	5-Acetoxydihydrotheaespirane	1.37806	3.02587	Up	0.00409713	0.00758539
12.56_557.3242m/z	PA(8:0/18:1-O)	1.81288	6.83071	Up	0.00412638	0.00762893
6.49_345.1663m/z	gibberellin A36	1.44333	3.3851	Up	0.00422883	0.00779133
4.20_273.0979m/z	Depdecin	1.37018	2.99661	Up	0.00428678	0.00789266
11.20_567.3383m/z	PS(20:2/0:0)	1.16991	0.448749	Down	0.00430293	0.00791692
0.64_158.9218m/z	Sodium phosphate (Na(H2PO4))	1.18462	0.438414	Down	0.00452901	0.00830422
11.32_400.3411m/z	Palmitoylcarnitine	1.46536	3.55052	Up	0.00466323	0.00852394
10.35_339.1997m/z	Lophachinin E	1.2053	2.36344	Up	0.0049116	0.00892897
0.66_140.0325m/z	L-Aspartate-semialdehyde	1.48877	3.7194	Up	0.00499977	0.00906452
4.95_577.1508m/z	Apigenin 7-neohesperidoside	1.30737	2.75942	Up	0.00509801	0.00921132
13.01_585.3748m/z	5-alpha-Cholestane-3-beta,5,6-beta-triol, 6-acetate 3-(hydrogen succinate)	1.65179	5.03173	Up	0.00511273	0.00923479
4.04_557.2921m/z	dasc#1	1.54336	4.12095	Up	0.00514945	0.00929167
11.48_730.4710m/z	OHDdiA-PC	1.63169	4.8484	Up	0.00521485	0.00939378
12.68_432.1975m/z	(4-Ethylnaphthalen-1-yl)[1-(5-fluoropentyl)-1H-indol-3-yl]methanone	1.71187	5.7298	Up	0.00526811	0.00948331
12.39_557.3436m/z	13-(beta-D-glucosyloxy)docosanoic acid	1.56398	4.28352	Up	0.00540954	0.00971167
5.09_553.1553m/z	Lippioside II	1.42145	0.298614	Down	0.00557939	0.00999305
1.04_330.1948m/z	Chembl4513510	1.52184	4.04048	Up	0.00622785	0.0110322
9.14_347.1473m/z	Azetirelin	1.30262	2.77886	Up	0.00627431	0.0111071
8.03_358.2581m/z	N-(15-methyl-2,3,4-trihydroxy-hexadecanoyl)-glycine	1.29451	2.75148	Up	0.00634672	0.0112241
11.21_657.1107m/z	Myricetin 3-O-(4''-O-acetyl-2''-O-galloyl)-alpha-L-rhamnopyranoside	1.47087	3.70384	Up	0.00648588	0.0114568
13.30_441.1282m/z	S-(1,2-DICARBOXYETHYL)GLUTATHIONE	1.52995	4.12104	Up	0.00662266	0.0116657
12.85_629.2373m/z	Antramycin	1.42816	3.44614	Up	0.00664026	0.0116928
10.39_326.2318m/z	Nitrolinoleic acid	1.53906	4.20737	Up	0.00665989	0.0117235
6.55_287.0922m/z	(R)-Equol	1.25096	2.58727	Up	0.00671635	0.0117956
10.23_348.1379n	Erybraedin E	1.34337	0.334076	Down	0.00679014	0.0119095
0.66_211.0286m/z	8-Cyano-fluoroquinolone	1.63431	5.07755	Up	0.00699547	0.0122415
5.28_195.0659m/z	Hydroxytyrosol Acetate	1.21595	2.45653	Up	0.00709149	0.0123933
11.39_283.1910m/z	Pentadecadienoic acid	1.24257	2.56332	Up	0.00721733	0.0125967
0.64_140.9178m/z	Arsenate	1.12184	2.15552	Up	0.00726185	0.0126619
9.44_565.2414m/z	reparixin	1.53184	4.19896	Up	0.00729178	0.0127058
10.86_875.4641m/z	(3b,16a,20R)-3,16,20,22,25-Pentahydroxy-5-cucurbiten-11-one 3-[glucosyl-(1->6)-glucoside]	1.09618	2.08252	Up	0.0074158	0.0129008
7.24_430.3072n	Convallamarogenin	1.10288	2.10957	Up	0.00760598	0.0131809
4.97_359.1360n	Oxodipine	1.56411	4.48339	Up	0.00764847	0.0132347
4.58_419.1548m/z	Lamioside	1.1352	2.20962	Up	0.00785128	0.0135479
5.56_399.1100m/z	Pinocembroside	1.26936	0.370797	Down	0.00811584	0.0139649
0.77_401.0481m/z	3,4,5-trihydroxy-6-({7-oxo-7H-furo[3,2-g]chromen-4-yl}oxy)oxane-2-carboxylic acid	1.85899	8.44822	Up	0.00830329	0.0142357
1.76_281.1140m/z	Threonyltyrosine	1.24148	0.386228	Down	0.0083957	0.0143665
9.09_353.2330m/z	Troxilin B3	1.26138	0.371982	Down	0.00894647	0.0152258
0.66_276.0741m/z	n-methacryloyl-l-histidine methyl ester	1.86692	8.6686	Up	0.00895358	0.0152331
13.08_431.3834m/z	12-MethylHexadecanoylcarnitine	1.62535	0.194107	Down	0.00901737	0.0153324
12.53_581.3649m/z	PS(22:0/0:0)	1.89108	0.108644	Down	0.00902817	0.0153453
4.63_716.2670m/z	5-Methyltetrahydropteroyltri-L-glutamic acid	1.46286	3.78288	Up	0.00906655	0.0154007
3.70_313.0924m/z	6-O-Acetylarbutin	1.28759	2.81149	Up	0.00927723	0.0157235
3.63_390.1340m/z	Asp-Phe-Glu	1.2362	2.5979	Up	0.00931347	0.0157699
12.53_303.2325m/z	omega-3-Arachidonic acid	1.55929	0.218962	Down	0.00954427	0.0161197
10.51_354.1917m/z	3,4-dimethylidenenonanedioylcarnitine	1.37413	3.25934	Up	0.00985079	0.0166047
11.29_339.2715m/z	(1S)-1-hydroxy-23,24-didehydro-25,26,27-trinorcalciol	1.31653	2.97411	Up	0.0100549	0.0169125
5.91_219.1387m/z	2-Isopropylfuran	1.1853	2.42103	Up	0.0101648	0.0170758
11.26_367.2464m/z	8-HETrE	1.18902	2.43211	Up	0.0102688	0.0172396
0.90_231.0105m/z	Garcinia acid	1.47475	0.255228	Down	0.0103111	0.0173053
8.48_279.1598m/z	1,13-Dihydroxy-herbertene	1.1612	2.33547	Up	0.0103818	0.0174129
3.60_532.2254m/z	Acetyl-Ser-Asp-Lys-Pro	1.383	3.33413	Up	0.0104058	0.0174429
7.54_412.2703m/z	(2E,4E)-Tetradecadienoylcarnitine	1.16495	2.35658	Up	0.0107643	0.0179922
12.04_713.3980m/z	E-64	1.13227	2.25344	Up	0.0109548	0.018242
10.90_589.4469m/z	Ribosylhopane	1.41055	3.52874	Up	0.0112152	0.0186349
5.20_265.1426m/z	Alkhanin	1.5368	4.48506	Up	0.0112567	0.0186981
0.76_243.0438m/z	8-Hydroxyquinoline-5-sulfonic acid	1.37989	3.35211	Up	0.011568	0.0191792
13.08_408.3076m/z	16-Nitroxystearate	1.6532	0.175665	Down	0.0117947	0.0195006
4.11_313.1614m/z	N(6),O(2)-Dimethyladenosine	1.20858	2.54369	Up	0.0119964	0.0198033
11.79_452.3012m/z	10-Deoxymethymycin	1.42139	3.635	Up	0.0120708	0.0199014
10.77_353.2330m/z	2-[2-(4-Nonylphenoxy)ethoxy]ethanol	1.24295	2.68821	Up	0.0121477	0.0200179
2.28_314.1718m/z	Leu-Thr-Thr	1.05649	2.043	Up	0.0126201	0.0207367
0.66_196.0454m/z	S-2-Propenyl 2-propene-1-sulfonothioate	1.49472	4.24054	Up	0.0136563	0.022295
6.02_135.0061m/z	Imidazotetrazinone	1.13122	0.436498	Down	0.0137423	0.0224284
11.64_510.3445m/z	alpha-Tocopherol phosphate	1.58374	5.09457	Up	0.0141873	0.023063
11.36_403.3520m/z	9-Methyltetradecanoylcarnitine	2.07496	0.0602627	Down	0.0151319	0.0244421
8.72_721.5190m/z	PA(18:3/21:0)	1.48122	4.23745	Up	0.0160174	0.0257321
9.47_605.1176m/z	Paeoniflorin sulfonate	1.2362	2.7444	Up	0.01624	0.0260348
9.98_947.4849m/z	Asparagoside D	1.05063	2.06822	Up	0.0162773	0.0260867
11.21_589.1227m/z	Cosmosiin galacturonide	1.08273	2.17728	Up	0.017049	0.0272172
9.19_549.1034m/z	BL II	1.21308	2.66716	Up	0.0175288	0.027933
12.04_403.1628m/z	METAMITRON	1.2702	2.94182	Up	0.018226	0.0289647
11.19_657.3358m/z	Methylcellulose	1.20003	0.381604	Down	0.0185797	0.0294667
13.49_445.3668m/z	Janohigenin 21-0	1.27229	2.94893	Up	0.0186292	0.0295277
0.61_760.7538m/z	Cer(d18:0/32:0(32OH))	1.48145	4.35273	Up	0.0189442	0.0300001
10.36_437.2137m/z	methyl 6,8-epidioxy-5,15-dihydroperoxy-9,11,13-eicosatrienoate	1.71939	0.136845	Down	0.019363	0.0305725
13.28_162.9308m/z	Calcium nitrate	1.06817	2.1554	Up	0.0194149	0.0306369
11.11_719.3950m/z	PA(PGJ2/14:1)	1.61311	5.79157	Up	0.0196684	0.0309997
0.60_293.9611m/z	Sulfo-phospho-vanillin	1.07397	2.1848	Up	0.0202356	0.0317903
0.66_487.1140m/z	Artonol E	1.66719	0.151995	Down	0.0205256	0.032208
11.74_351.1264m/z	Brivanib	1.2868	3.07885	Up	0.0208945	0.032729
0.64_611.0994m/z	Calycin	1.74	0.128262	Down	0.0210306	0.0329132
11.25_689.3850m/z	OKODiA-PC	1.2914	3.1031	Up	0.0210952	0.0329891
6.99_510.2825m/z	PE(17:1/0:0)	1.00961	2.00256	Up	0.0210977	0.0329891
11.77_577.2759m/z	PI(18:3/0:0)	1.56185	5.25724	Up	0.0211244	0.0330213
10.35_477.2254m/z	Methyldopate	1.32832	3.32978	Up	0.0215066	0.0335694
3.73_304.1334m/z	Ser-Ala-Phe	1.06309	0.462899	Down	0.0218095	0.0340124
4.20_457.0615m/z	7-Amino-4-(trifluoromethyl)coumarin	1.28447	3.08467	Up	0.0223967	0.0348059
0.86_160.0020m/z	pyrazolotriazine	1.62671	6.12944	Up	0.0231893	0.0359329
1.30_244.1299m/z	Glutaminylvaline	1.08961	0.441296	Down	0.0234388	0.0362774
5.72_197.1412n	Estreptoquinasa	1.23122	0.352666	Down	0.0234782	0.0363278
5.38_713.4443m/z	Butyl 4'-O-butanoyl-6-O-hexadecanoyl-neohesperidoside	1.26252	3.00323	Up	0.0235743	0.0364553
10.40_603.3384m/z	Glycerol tributanoate	1.25716	0.336558	Down	0.0236626	0.0365496
11.50_515.1674m/z	Platyphylloside	1.10789	2.3358	Up	0.0238432	0.0368178
10.95_330.2398n	8R,9R,10S-trihydroxy-6Z-octadecenoic acid	1.26239	0.331242	Down	0.0247399	0.0380405
4.74_497.2236m/z	Lansiumamide A	1.16361	2.55561	Up	0.0248434	0.0381744
0.86_365.0022m/z	Gliotoxin	1.41501	3.99907	Up	0.0248932	0.0382391
15.33_630.4920m/z	Montalicin G	1.75778	0.117269	Down	0.0252371	0.0387124
14.48_476.4088m/z	N-hexacosanoylglycine	1.42046	4.07604	Up	0.025282	0.038759
4.72_175.0972m/z	2-ethyl-2-methyl-butanoic acid	1.02698	0.480502	Down	0.0253506	0.0388477
3.79_408.2265m/z	Phe-Pro-Gln	1.46571	4.45927	Up	0.0253545	0.0388477
12.85_503.1570m/z	6-(3-((S)-1-Methoxypropan-2-yloxy)-5-((S)-1-phenylpropan-2-yloxy)benzamido)nicotinic acid	1.30438	3.28774	Up	0.0259739	0.0397169
4.86_421.1497m/z	Todolactol A	1.01312	0.489425	Down	0.0260639	0.0398316
5.12_644.7860m/z	Ioxitalamic acid	1.10603	0.425817	Down	0.0262475	0.0400663
5.33_806.4504m/z	Cellulose hydroxyethylate	1.41333	4.03639	Up	0.0269153	0.0409802
7.24_341.1931m/z	Glycyl-l-histidyl-l-lysine	1.16678	0.384425	Down	0.0270517	0.0411761
4.95_711.3095m/z	Lomitapide	1.01686	2.06607	Up	0.0273786	0.0415904
9.79_451.3062m/z	MG(0:0/22:4/0:0)	1.12499	0.411076	Down	0.0273969	0.0416064
12.14_590.4247m/z	IC202A	1.43694	0.234142	Down	0.0280197	0.0424676
13.83_546.4354m/z	Hypoculoside	1.53734	0.18753	Down	0.0293082	0.0442821
5.33_837.3184m/z	Bn-NCC-2	1.22363	2.90412	Up	0.0294813	0.0445183
1.57_152.0410m/z	Phenylthiourea	1.12921	2.50809	Up	0.0334191	0.0497323
4.13_294.1825m/z	Val-pro-pro	1.07822	0.4306	Down	0.0338739	0.0503528
13.99_426.3700n	FAHFA(2:0/2-O-25:0)	1.34681	0.268171	Down	0.0342855	0.0509079
10.04_478.3204m/z	2,3-Secoporrigenin	1.16429	0.372658	Down	0.0343127	0.050934
7.78_273.2663n	C16 Sphinganine	1.11988	0.400638	Down	0.0363262	0.0536987
0.74_515.1593m/z	Neoacrimarine G	1.56199	0.167645	Down	0.0363579	0.0537158
4.61_400.2070m/z	Cincassiol B	1.17157	0.364906	Down	0.0367572	0.0542756
3.75_221.0916m/z	N-hydroxy-L-tryptophan	1.03589	2.19001	Up	0.0367976	0.0543163
0.72_222.0386m/z	(S)-alpha-Amino-4-carboxy-3-furanpropanoic acid	1.43663	4.54668	Up	0.0368051	0.0543163
5.56_342.2510n	N-Myristoyl Asparagine	1.47826	0.2014	Down	0.0373436	0.0550348
9.60_861.2823m/z	Anhydroicaritin 3-(6'''-acetylgalactosyl)(1->3)-rhamnoside-7-glucoside	1.11531	2.48963	Up	0.0376141	0.0553875
0.64_202.0120m/z	(2R,3S)-2-methylisocitrate	1.03931	0.452043	Down	0.0377113	0.0554694
10.36_460.2891m/z	Prostaglandin G2 2-glyceryl Ester	1.44726	0.213744	Down	0.0379052	0.0557239
0.86_183.0048m/z	3-hexenedioic acid	1.19356	2.85697	Up	0.0386112	0.0566993
4.53_322.0880m/z	Asparagine glutamate	1.24508	0.318538	Down	0.0386854	0.0567926
8.73_836.6001m/z	PA(PGF1alpha/21:0)	1.07425	0.424608	Down	0.0392628	0.0575768
10.97_376.3050m/z	11,13-dimethoxy-12-hydroxy-9-octadecenoic acid	1.22372	0.329321	Down	0.0395584	0.0579624
12.66_287.2574m/z	17-hydroxy-heptadecanoic acid	1.05823	0.435456	Down	0.0399309	0.0584761
5.10_417.1720m/z	Deferitazole	1.3262	0.269054	Down	0.0414591	0.0603989
11.36_390.3205m/z	DG(8:0/0:0/10:0)	1.18979	0.346149	Down	0.0421147	0.0612702
11.36_367.2448m/z	Siegesbeckin B	1.17112	0.356909	Down	0.0427287	0.0621127
7.74_430.1715m/z	Isopropylphenyladenosine	1.0163	0.459634	Down	0.0429789	0.0624423
9.49_751.4628m/z	Melilotoside B	1.1398	2.6561	Up	0.0434924	0.0631369
5.85_842.4654m/z	OHDdiA-PI	1.0268	2.21604	Up	0.0436293	0.063301
0.68_375.0532m/z	a-L-threo-4-Hex-4-enopyranuronosyl-D-galacturonic acid	1.04722	0.438111	Down	0.0436472	0.0633098
5.65_623.2320m/z	Nivalenol	1.02196	2.20099	Up	0.0440369	0.063823
0.70_358.0826m/z	5,7-Dihydroxyflavone 7-benzoate	1.29686	3.56849	Up	0.0440961	0.0638741
10.74_475.2075m/z	Proxyphylline	1.21801	3.07759	Up	0.0445696	0.0644549
3.39_341.1812m/z	Phe-Ser-Ala	1.08452	2.44317	Up	0.0447813	0.0646908
9.10_258.2786m/z	7Z-hexadecen-1-ol	1.23272	0.31588	Down	0.0461866	0.0665766

## Sheet: Table S3
Table S3. List of DAMs in the comparison of 20 h vs. 16 h
ID	Metabolites	VIP	FoldChange	Regulation	p-value	q-value
4.79_478.2207m/z	4-Hydroxyandrostenedione glucuronide	4.37905	0.007271	Down	6.74213e-18	3.5949e-14
4.34_698.1723m/z	Cyanidin 3-glucoside-5-(6-acetylglucoside)	3.74915	0.0270583	Down	1.98553e-17	5.29343e-14
3.45_343.0775m/z	Sitostanol-beta	3.13414	0.080181	Down	6.41312e-16	1.13983e-12
4.88_391.1145m/z	Miraxanthin-V	3.79203	0.0248684	Down	1.22716e-15	1.6358e-12
4.46_261.0436m/z	Calcium sorbate	2.62604	5.88547	Up	5.77135e-15	5.41273e-12
10.14_424.3067m/z	N-linoleoyl valine	3.50979	0.042192	Down	6.09084e-15	5.41273e-12
4.22_484.1566m/z	7-Methyl-1,4,5-naphthalenetriol 4-[xylosyl-(1->6)-glucoside]	3.37749	0.0533192	Down	1.61254e-14	1.2283e-11
6.01_675.2642m/z	beta-D-Gentiobiosyl crocetin	3.51887	24.1136	Up	1.92602e-14	1.28369e-11
4.16_315.0542m/z	2,3-Bis(3,4-dihydroxyphenyl)butanedioic acid	2.74439	6.93726	Up	1.29392e-13	7.66576e-11
4.65_445.1728n	Narceine	2.53068	0.192441	Down	3.72414e-13	1.98571e-10
7.80_305.1391m/z	10-Hydroxy-3-methoxy-1,3,5,7-cadinatetraen-9-one	2.83946	7.96475	Up	1.14144e-12	5.07181e-10
4.91_317.1030m/z	ANGOLENSIN (R)	2.31389	3.96604	Up	1.37832e-12	5.65322e-10
4.88_329.1255n	N-trans-Feruloyloctopamine	3.52456	0.0407625	Down	1.97196e-12	7.39449e-10
6.33_457.1689m/z	Orgothionenine	3.30493	16.6454	Up	2.08022e-12	7.39449e-10
3.70_484.0547m/z	(R)-AM1241	2.59532	0.176093	Down	1.83689e-11	5.96729e-09
4.97_590.3018m/z	Nelfinavir	3.56837	26.6985	Up	1.90255e-11	5.96729e-09
8.61_578.3094m/z	OS-PE	3.28609	0.0616141	Down	2.53537e-11	7.51034e-09
10.30_412.2814n	MG(0:0/20:3-2OH/0:0)	2.09934	0.320663	Down	3.5236e-11	9.88832e-09
4.74_301.0747m/z	(-)-Haematoxylin	2.89913	8.74825	Up	3.94361e-11	9.97981e-09
3.77_366.1039m/z	7,7,8,8-Tetrakis(methoxydiazenyl)bicyclo[4.2.0]octa-1(6),3-diene-2,5-dione	1.99244	0.358946	Down	3.95318e-11	9.97981e-09
6.33_346.1990n	(3S,4S)-3-hydroxytetradecane-1,3,4-tricarboxylic acid	2.69123	6.48287	Up	4.1177e-11	9.97981e-09
4.47_159.0439m/z	Herniarin	1.74874	0.454111	Down	4.76577e-11	1.05879e-08
1.06_283.1030m/z	(x)-1,2-Propanediol 1-O-b-D-glucopyranoside	2.33591	4.09254	Up	5.16969e-11	1.10259e-08
3.80_607.2118m/z	8,8-Dimethyl-2-phenyl-4H,8H-benzo[1,2-b:3,4-b']dipyran-4-one	2.70991	0.149854	Down	9.76082e-11	1.94324e-08
4.11_288.1088m/z	L-arginino-succinate	2.27555	0.2623	Down	9.84012e-11	1.94324e-08
1.45_153.0319m/z	Diethyl phosphate	1.88228	2.49884	Up	1.05114e-10	1.98891e-08
8.18_622.2992m/z	Cyclosquamosin A	3.14234	0.0780027	Down	1.08174e-10	1.98891e-08
4.65_444.1660m/z	Etodolac acyl glucuronide	2.27667	0.261167	Down	3.59491e-10	5.47659e-08
3.87_327.1083m/z	Deutzioside	2.59606	0.174516	Down	4.38491e-10	6.49453e-08
4.47_329.0893n	Avenanthramide-C methyl ester	2.24817	0.269793	Down	5.73839e-10	8.26949e-08
4.47_222.0524n	p-Coumaroyl glycolic acid	1.90114	0.391708	Down	6.21432e-10	8.71967e-08
1.25_153.0631m/z	Cucurbitin	2.74007	0.142934	Down	6.63003e-10	9.06444e-08
6.33_390.1881n	Pennelliiside A	2.77531	7.36725	Up	7.81155e-10	1.01588e-07
3.51_364.1360m/z	Mycotoxin T 2	1.74927	2.21173	Up	8.35272e-10	1.04475e-07
1.22_118.0263n	Succinic acid	1.66071	0.489019	Down	8.42542e-10	1.04475e-07
1.24_73.0294m/z	Glycerol	1.68951	0.476558	Down	1.30041e-09	1.55418e-07
6.35_793.2382m/z	Hyaluronic acid	3.2337	15.1124	Up	1.64174e-09	1.75075e-07
0.74_174.0871m/z	2-Oxoarginine	2.25152	0.268239	Down	1.78665e-09	1.86793e-07
5.01_167.0700m/z	3-(3-Hydroxyphenyl)propanoic acid	1.71193	2.14164	Up	2.01546e-09	2.06662e-07
4.48_328.0824m/z	Avenanthramide 1p	2.17227	0.293239	Down	2.20254e-09	2.20131e-07
12.03_606.2464n	Phaeophorbide b	2.59808	0.172733	Down	2.33974e-09	2.24706e-07
4.46_509.2232m/z	Linalool oxide D 3-[apiosyl-(1->6)-glucoside]	1.80076	2.32417	Up	2.36e-09	2.24706e-07
3.82_439.1006m/z	Riboflavin cyclic-4',5'-phosphate	1.78759	0.435518	Down	2.87082e-09	2.59444e-07
5.70_380.1111m/z	Alanycarb	2.99541	0.0970196	Down	2.94582e-09	2.61785e-07
4.25_527.1362m/z	3-Fucosyllactose	1.85036	2.43629	Up	3.07612e-09	2.6557e-07
5.85_343.1412n	N-trans-Feruloyl-4-O-methyldopamine	2.48627	0.200124	Down	3.08802e-09	2.6557e-07
1.22_257.0276m/z	Cyanuric acid	2.00957	0.349548	Down	3.16262e-09	2.67668e-07
6.22_331.1409m/z	2-methyl-3-Pyrimidin-2-yl-Propionic Acid	1.76434	0.44452	Down	4.38989e-09	3.49356e-07
6.06_267.1599m/z	Isokobusone	1.79483	2.31222	Up	4.55885e-09	3.57467e-07
3.97_174.1487m/z	9-amino-nonanoic acid	1.69144	0.474703	Down	4.88273e-09	3.77315e-07
10.21_403.1886m/z	Itopride	1.85461	0.407797	Down	5.40179e-09	4.05667e-07
4.51_793.1803m/z	Myricetin 3-(3'''-6'''-diacetylglucosyl)-(1->4)-(2'',3''-diacetylrhamnoside)	1.70463	2.13237	Up	5.51178e-09	4.08178e-07
4.02_298.1257m/z	N'-Hydroxysaxitoxin	2.26022	3.79177	Up	7.53354e-09	5.21673e-07
13.05_591.2591m/z	chlorophyllide a	2.32276	0.244528	Down	7.71309e-09	5.26346e-07
5.56_388.1623n	Nisoldipine	2.27437	3.85942	Up	8.58756e-09	5.51673e-07
9.91_500.2857m/z	11-beta-hydroxyandrosterone-3-glucuronide	1.72616	0.458767	Down	1.47096e-08	8.52516e-07
11.16_530.3326m/z	Pregnanetriol 3a-O-b-D-glucuronide	1.78455	0.434498	Down	1.6227e-08	9.03738e-07
4.48_244.0345n	2-Deoxy-D-glucopyranose 6-phosphate	1.71122	0.464933	Down	1.66103e-08	9.03738e-07
1.42_184.0603m/z	4-Pyridoxic acid	2.01802	2.90214	Up	1.83362e-08	9.69128e-07
4.79_225.0435m/z	5-Methylthioribose	1.62818	2.00198	Up	1.83575e-08	9.69128e-07
5.30_511.2387m/z	glas#10	1.63782	0.495763	Down	2.07067e-08	1.05151e-06
6.06_291.1561m/z	1-Deoxy-1-(N6-lysino)-D-fructose	1.70791	2.14623	Up	2.37734e-08	1.16976e-06
4.93_517.2284m/z	Hydroxyprolyl-Glutamine	2.03687	2.9663	Up	2.63897e-08	1.23914e-06
1.42_182.0454m/z	Homarine	2.01668	2.90492	Up	2.75443e-08	1.2771e-06
1.44_127.0155m/z	Dimethylphosphate	1.81059	2.36207	Up	3.10967e-08	1.38173e-06
5.84_342.1342m/z	(±)-Aegeline	2.53176	0.186131	Down	3.19963e-08	1.40995e-06
4.16_631.3282m/z	DIHYDROGAMBOGIC ACID	2.13774	3.31711	Up	3.59847e-08	1.55992e-06
4.47_214.0840n	Curvulalide	1.80086	2.34272	Up	3.76375e-08	1.60546e-06
1.15_174.0767m/z	Nipecotic acid	1.62847	2.00577	Up	3.98806e-08	1.68765e-06
5.05_901.2401m/z	Kaempferol 3-glucosyl-(1->2)-rhamnoside-7-(6''-(E)-p-coumaroylglucoside)	1.94263	2.69234	Up	4.04613e-08	1.69874e-06
4.77_299.1154n	N-trans-p-Coumaroyloctopamine	3.96931	0.0159127	Down	4.50104e-08	1.79212e-06
11.33_353.2694m/z	Persenone B	2.07766	0.321329	Down	5.94901e-08	2.19095e-06
1.04_121.0397m/z	2-Pyrimidine Acetic Acid	2.82559	0.12251	Down	6.46418e-08	2.2978e-06
3.97_521.1013m/z	Cefoselis	1.75891	0.442838	Down	7.74484e-08	2.61364e-06
4.67_369.1762m/z	17-dimethylarsinoyl-9Z-heptadecenoic acid	1.8431	2.44538	Up	7.98163e-08	2.65988e-06
4.52_287.0544m/z	DIHYDROROBINETIN	1.83543	2.42808	Up	8.52219e-08	2.77123e-06
3.75_229.0316m/z	3-(Carboxymethyl)-3-hydroxypentanedioic acid	1.62394	0.499368	Down	8.9716e-08	2.81723e-06
4.52_250.1433m/z	(4Ar,10bR)-rel-4-Propyl-2,3,4,4a,5,10b-hexahydrochromeno[4,3-b][1,4]oxazin-9-ol	1.65332	2.05603	Up	9.24791e-08	2.86685e-06
4.67_449.1660m/z	Aciclovir	1.68024	2.10408	Up	9.57887e-08	2.93532e-06
4.67_471.1481m/z	Chitobiose	1.64081	2.03308	Up	1.03151e-07	3.06846e-06
7.44_376.2449m/z	bhos#22	1.86114	0.400518	Down	1.06406e-07	3.10716e-06
0.74_277.0682m/z	L-Phosphoarginine	2.44224	4.81736	Up	1.06641e-07	3.10716e-06
1.37_229.1543m/z	Orciprenaline	1.9038	2.60348	Up	1.10688e-07	3.19022e-06
5.70_313.1312n	Moupinamide	2.17144	0.28787	Down	1.19515e-07	3.38965e-06
6.99_607.2710m/z	Ceanothine E	2.0917	3.17366	Up	1.22779e-07	3.46381e-06
4.38_370.1757m/z	Val-Thr-Leu	1.8063	2.36749	Up	1.33603e-07	3.69104e-06
3.80_365.1302m/z	3H-Phenoxazine	2.02061	0.339963	Down	1.40886e-07	3.85529e-06
8.96_338.2317m/z	alpha-carboxymethylbutylhydroxychroman	2.02888	0.337048	Down	1.40994e-07	3.85529e-06
4.22_476.1688m/z	Matteucinol 7-O-glucoside	1.85927	0.401272	Down	1.53382e-07	4.10971e-06
3.77_354.2074m/z	N3-Cyclopropyl-7-[(4-propan-2-ylphenyl)methyl]pyrrolo[3,2-f]quinazoline-1,3-diamine	1.91231	2.63416	Up	1.66362e-07	4.34048e-06
4.29_316.1678m/z	Met-Leu-Ala	2.75121	7.4032	Up	1.73778e-07	4.43342e-06
4.95_592.3127m/z	Asclepin	2.40474	4.61907	Up	1.89775e-07	4.70642e-06
9.65_384.2753m/z	N-(hexadecanoyl)-homoserine lactone	1.75244	0.443625	Down	2.01678e-07	4.95551e-06
10.79_705.3854n	PKODA-PS	4.19553	0.00944362	Down	2.09596e-07	5.10304e-06
4.45_537.2073m/z	Tenofovir disoproxil	2.0365	3.00146	Up	2.25647e-07	5.3953e-06
6.26_534.2535m/z	Endoxifen O-glucuronide	2.48394	5.14162	Up	2.29045e-07	5.45208e-06
6.04_497.2022m/z	8-Isobutanoylneosolaniol	2.21902	3.68484	Up	2.33399e-07	5.50656e-06
5.87_453.2086m/z	Lactose-lysine	2.13721	3.36311	Up	2.7039e-07	6.21431e-06
13.13_591.2606m/z	Pheophorbide a	2.31929	0.239387	Down	2.88314e-07	6.38134e-06
6.28_417.2491m/z	19R-hydroxy-PGF1alpha	1.87767	2.54983	Up	2.88429e-07	6.38134e-06
4.44_536.2002n	Levosemotiadil	1.86881	2.52737	Up	3.08742e-07	6.7466e-06
5.51_477.1654m/z	10-Propargyl-5,8-dideazafolic acid	1.89182	2.58861	Up	3.24847e-07	6.8971e-06
2.54_412.1706m/z	Thr-Glu-Tyr	1.63197	2.03023	Up	3.61396e-07	7.46031e-06
11.32_400.3411m/z	Palmitoylcarnitine	2.28346	0.249123	Down	3.84856e-07	7.71448e-06
0.74_233.0298m/z	Acetyl citrate	1.76539	0.436192	Down	4.00456e-07	7.99712e-06
4.97_359.1360n	Oxodipine	2.635	0.157119	Down	4.23624e-07	8.39688e-06
3.80_297.1428m/z	VORTIOXETINE	2.04079	0.330041	Down	4.29198e-07	8.44459e-06
4.72_411.0911m/z	Ixoside	1.76882	2.29994	Up	4.4019e-07	8.62901e-06
5.35_481.2286m/z	Tetrahydrobiopterin	3.0491	11.867	Up	4.70066e-07	9.01938e-06
5.35_499.2389m/z	Ethyl cellulose	1.74713	2.25461	Up	4.70696e-07	9.01938e-06
6.35_639.2343m/z	Isomugineic acid	2.99635	0.0911526	Down	4.88506e-07	9.23658e-06
1.97_439.1816m/z	Hyzetimibe	1.67363	2.10989	Up	4.95426e-07	9.26881e-06
4.84_599.2338m/z	Ssioriside	1.98448	2.85874	Up	4.99454e-07	9.30246e-06
11.20_833.4053m/z	Spinasaponin A	2.93694	0.100357	Down	5.0261e-07	9.30246e-06
3.82_348.0698m/z	Dihyroxy-1H-indole glucuronide I	1.74325	0.444547	Down	5.1816e-07	9.30246e-06
11.36_359.2187m/z	1H-Purine-2,6-dione, 7-(2-(ethylamino)ethyl)-3,7-dihydro-1,3-dimethyl-8-(phenylmethyl)-	1.62336	0.494739	Down	5.29716e-07	9.41562e-06
6.19_1033.5174m/z	PIP2(18:0/20:2)	1.90621	2.63364	Up	5.30848e-07	9.41562e-06
3.77_230.1627n	Isoleucyl-Valine	2.12426	0.300164	Down	5.53502e-07	9.74017e-06
4.51_725.1929m/z	Kaempferol 3-xylosyl-(1->3)-rhamnosyl-(1->6)-galactoside	1.64947	2.06517	Up	5.65354e-07	9.8835e-06
1.00_140.0316m/z	N-Acetylglycine	1.77972	0.429727	Down	5.72287e-07	9.93952e-06
6.22_739.4239m/z	Fumonisin B1	1.93707	2.71905	Up	5.93228e-07	1.02035e-05
12.44_600.4154n	(3S,4R,3'R,4'R)-Crustaxanthin	1.61717	0.497844	Down	6.22325e-07	1.05687e-05
11.07_277.1805m/z	10-Deoxymethynolide	2.27353	3.97738	Up	6.65377e-07	1.11566e-05
4.61_361.1385m/z	De-O-methylsimmondsin	2.29448	4.07495	Up	6.87913e-07	1.13912e-05
12.66_625.2640m/z	Dihydroouabain	2.08398	0.313005	Down	7.06262e-07	1.1547e-05
0.59_89.1077m/z	Putrescine	1.75874	0.437584	Down	7.07598e-07	1.1547e-05
6.59_251.1286m/z	4-Methyl-3Z,5-hexadienoic acid	1.9109	0.377203	Down	7.14696e-07	1.16182e-05
3.66_428.2315m/z	Bedoradrine	1.83695	2.4626	Up	7.24895e-07	1.17125e-05
6.22_333.1301m/z	tetranor-PGJM	1.67935	0.47035	Down	7.43382e-07	1.1975e-05
4.11_307.1759m/z	N1-trans-Feruloylagmatine	2.15562	3.46417	Up	7.60628e-07	1.21792e-05
2.64_550.2614m/z	Cholylcysteine	1.63143	2.0377	Up	7.85454e-07	1.24092e-05
3.77_233.1754m/z	2-((4,5-Dihydro-1H-imidazol-2-yl)methyl)-2,3-dihydro-1-methyl-1H-isoindole	2.28094	0.248593	Down	7.97247e-07	1.25396e-05
0.81_365.0330m/z	L-Homocysteic acid	1.77415	0.430956	Down	7.99816e-07	1.2543e-05
7.24_1029.6422m/z	PGP(PGF1alpha/a-25:0)	1.61279	0.49853	Down	8.04255e-07	1.25756e-05
4.31_508.1951m/z	Nitropravastatin	1.75117	0.439767	Down	8.11171e-07	1.26385e-05
3.57_339.1403n	Ser-Phe-Ser	1.77182	2.31574	Up	8.20996e-07	1.27254e-05
8.91_339.2170m/z	Thiogeraniol	1.89339	0.382854	Down	8.51814e-07	1.31649e-05
9.88_544.2772m/z	Aconine	1.74798	0.441261	Down	8.85477e-07	1.36456e-05
1.06_420.1858m/z	Murrastifoline F	2.935	10.0184	Up	8.93246e-07	1.36862e-05
7.33_625.2531m/z	3-O-acetylecdysone 2-phosphate	1.89638	0.38095	Down	9.03764e-07	1.38077e-05
6.35_539.2088m/z	O-Desmethyl Midostaurin	2.21672	3.7335	Up	9.1926e-07	1.39052e-05
12.69_335.1660m/z	S-Petasin	2.70996	0.140073	Down	9.20583e-07	1.39052e-05
1.13_382.1000m/z	(S)-malyl N-acetyl-alpha-D-glucosaminide	1.69428	0.463102	Down	9.566e-07	1.43679e-05
9.80_400.3049m/z	16,16-dimethyl-PGE1	1.88941	0.383427	Down	9.80078e-07	1.45565e-05
10.63_557.4552m/z	DG(15:0/0:0/18:4n3)	1.9572	0.357806	Down	1.01014e-06	1.48806e-05
4.85_339.1068m/z	5-p-Coumaroylquinic acid	1.97972	2.85982	Up	1.03711e-06	1.5192e-05
0.76_401.1756m/z	N-Acetyllactosamine	2.2261	0.264845	Down	1.05908e-06	1.53742e-05
6.51_410.2680m/z	CPA(16:0)	1.99716	0.342868	Down	1.143e-06	1.62823e-05
13.58_741.4525m/z	PI(14:0/13:0)	1.62082	0.493225	Down	1.25643e-06	1.73109e-05
12.04_396.1161m/z	N-Acetyl-7-O-acetylneuraminic acid	1.8998	0.379045	Down	1.34505e-06	1.82955e-05
1.62_538.1265m/z	Rheidin C	2.0026	0.340512	Down	1.3564e-06	1.84029e-05
6.99_583.2754m/z	Phenylbutyrylglutamine	1.79112	2.36675	Up	1.36472e-06	1.84687e-05
6.45_354.2630m/z	ent-3-oxo,14alpha,16beta,17-trihydroxyatisane	1.71061	0.454636	Down	1.50469e-06	1.98099e-05
4.65_92.0623n	Toluene	1.85415	2.52474	Up	1.53919e-06	2.01735e-05
6.33_485.2020m/z	Benzonaphthazepine	1.88708	2.60305	Up	1.56879e-06	2.05019e-05
4.49_395.0942m/z	Dihydroisoferulic acid 3-glucuronide	1.65281	2.08673	Up	1.63042e-06	2.09986e-05
1.81_373.1136m/z	Dihydromelilotoside	1.81462	2.42772	Up	1.6841e-06	2.14235e-05
10.23_645.3641m/z	Physalolactone B 3-glucoside	1.6696	0.471683	Down	1.68752e-06	2.14235e-05
5.70_368.1468n	Methyl (R)-9-hydroxy-10-undecene-5,7-diynoate glucoside	1.86756	0.391136	Down	1.70547e-06	2.15999e-05
7.32_623.2391m/z	Grossamide	1.77914	0.42555	Down	1.72371e-06	2.17277e-05
5.90_372.2736m/z	PGD1	1.85104	0.397044	Down	1.73228e-06	2.17843e-05
4.90_298.2004m/z	6-Hydroxynon-7-enoylcarnitine	1.65775	0.476413	Down	1.78516e-06	2.22394e-05
4.93_461.1654m/z	Diffusoside C	2.91573	9.89524	Up	1.85641e-06	2.29051e-05
3.91_368.1811m/z	Ser-Tyr-Val	1.76067	2.30974	Up	2.07073e-06	2.48675e-05
0.68_258.0761m/z	Dantron	1.769	2.32881	Up	2.08327e-06	2.49618e-05
3.82_416.9087m/z	Phenol, 4-[bis(2-iodoethyl)amino]-	1.80078	2.39616	Up	2.10933e-06	2.51048e-05
4.20_511.1780m/z	2-Biphenyl-4-yl-1-(1H-tetrazol-5-yl)ethylaminoethyl phosphonic acid	1.89323	2.63458	Up	2.22922e-06	2.61547e-05
5.82_705.3334m/z	Capsianoside I	1.70433	2.1926	Up	2.26066e-06	2.64339e-05
4.85_623.2294m/z	Bilirubin	2.134	3.42339	Up	2.38649e-06	2.76625e-05
5.72_341.2104m/z	MG(0:0/14:0/0:0)	2.3129	4.251	Up	2.56988e-06	2.95315e-05
11.49_365.2327m/z	13-(3-Pentyloxiran-2-yl)trideca-2,4,6-trienoic acid	1.79659	0.416742	Down	2.57712e-06	2.9551e-05
11.23_305.1193m/z	Finrozole	1.98166	0.345725	Down	2.5863e-06	2.95926e-05
9.80_366.2630m/z	Methyl-(10S)-hydroxy-(11S,12S)-epoxy-(5Z,8Z,14Z,17Z)-eicosatetraenoate	1.61196	0.494233	Down	2.6361e-06	2.99695e-05
4.34_521.1773m/z	Ticagrelor	2.12033	3.37803	Up	2.79608e-06	3.12552e-05
10.20_846.6346n	PG(21:0/20:1)	2.58907	0.162721	Down	2.86208e-06	3.1926e-05
4.48_511.1061m/z	BENFOTIAMINE	2.19395	3.69071	Up	3.02905e-06	3.32323e-05
4.93_549.1971m/z	Ethenodeoxyadenosine	1.83913	0.400181	Down	3.16065e-06	3.41145e-05
10.66_374.1768m/z	Flavoxate	2.19085	0.271942	Down	3.20354e-06	3.45076e-05
0.64_329.0866m/z	L-Methionine sulfoxide	2.46092	0.193282	Down	3.38575e-06	3.59618e-05
4.77_262.1797m/z	Hexylcaine	2.0053	2.98867	Up	3.96468e-06	4.03429e-05
4.27_486.2293m/z	PCTR3	1.7945	2.40129	Up	4.16661e-06	4.18387e-05
9.46_497.3615m/z	Theonellasterol G	2.12442	0.292629	Down	4.31679e-06	4.25257e-05
9.47_553.3509m/z	N-Acetylprocainamide	2.11219	0.296956	Down	4.45468e-06	4.35823e-05
10.88_395.2433m/z	MG(18:4/0:0/0:0)	1.62548	0.486585	Down	4.47507e-06	4.36619e-05
4.25_617.1329m/z	Glucose aspartate	2.22853	3.86387	Up	4.70543e-06	4.52061e-05
3.80_374.0779m/z	Q-100035	2.2397	0.255051	Down	4.78938e-06	4.57652e-05
4.34_265.1419m/z	Anguidol	1.5965	2.00454	Up	5.11701e-06	4.79506e-05
4.16_233.0719n	1-Hydroxy-2-(N-acetylcysteinyl)-3-butene	1.69763	2.19589	Up	5.19883e-06	4.84618e-05
4.46_404.0831m/z	Triglochinin	1.76489	2.34145	Up	5.59558e-06	5.11833e-05
13.13_681.2301m/z	3-Amino-N-[(4-methoxyphenyl)methyl]-4,6-dimethylthieno[2,3-b]pyridine-2-carboxamide	3.01473	0.0833163	Down	5.78624e-06	5.24548e-05
5.04_477.2815m/z	Apstatin	3.72091	44.0993	Up	5.9661e-06	5.36446e-05
9.89_235.0897m/z	Perylene	1.67933	0.461656	Down	6.38922e-06	5.64964e-05
6.58_319.1143m/z	Vomitoxin	1.99911	0.334951	Down	6.68437e-06	5.88137e-05
10.20_594.4464n	Cucumariaxanthin A	1.89582	0.373426	Down	6.96308e-06	6.08642e-05
10.54_755.4681m/z	PI(12:0/16:0)	1.86938	0.383219	Down	7.12822e-06	6.22057e-05
10.23_348.1379n	Erybraedin E	1.80649	0.409058	Down	7.17178e-06	6.24836e-05
4.61_402.1941m/z	Emapunil	2.99169	11.6352	Up	7.47131e-06	6.47757e-05
0.69_190.0473n	3,7-dideoxy-D-threo-hepto-2,6-diuolosonic acid	1.61928	0.486248	Down	8.30604e-06	6.99649e-05
3.87_755.1670m/z	Apigenin 6-C-glucosyl-7-O-(6-malyl-glucoside)	2.09585	0.299216	Down	8.46945e-06	7.08934e-05
5.58_370.2579m/z	PGK1	1.76087	0.426268	Down	8.70868e-06	7.25542e-05
5.35_289.2035n	N-(2-Hydroxyisobutyl)-2,4,8,10,12-tetradecapentaenamide	2.04952	3.17649	Up	9.86315e-06	8.01873e-05
5.95_567.2418m/z	Musabalbisiane C	1.81175	2.46791	Up	1.0002e-05	8.07259e-05
4.20_533.1872m/z	Isosyringinoside	1.67599	2.16573	Up	1.0127e-05	8.14502e-05
1.22_400.1105m/z	5-methylthiopentyldesulfoglucosinolate	1.70663	0.448063	Down	1.01278e-05	8.14502e-05
4.81_263.0591m/z	5,6-Dihydro-5-fluorouracil	1.70603	2.23126	Up	1.01857e-05	8.16693e-05
11.07_341.1376m/z	1,1,1-Tri(butyryloxy)propane	1.63062	0.480613	Down	1.05865e-05	8.36254e-05
7.46_398.2541m/z	(3E,5E)-Trideca-3,5-dienoylcarnitine	1.84687	0.391031	Down	1.06426e-05	8.39441e-05
11.13_574.3239m/z	Fosteabine	1.69765	0.45172	Down	1.0988e-05	8.64e-05
1.35_491.1931m/z	N-Acetyl-D-tryptophan	1.75105	2.33243	Up	1.18796e-05	9.22007e-05
8.98_297.1704m/z	Urodiolenone	1.66897	0.462594	Down	1.22929e-05	9.43101e-05
11.07_515.2857m/z	DG(2:0/0:0/PGF2alpha)	1.87031	0.380934	Down	1.24101e-05	9.50728e-05
4.84_797.2113m/z	4''''-Acetylsagittatin A	1.89633	2.71119	Up	1.29932e-05	9.89713e-05
3.66_377.1448m/z	1-(3-Methylbutanoyl)-6-apiosylglucose	1.90035	2.71587	Up	1.3014e-05	9.89877e-05
10.74_787.4476m/z	Chromafenozide	2.05765	3.22171	Up	1.34962e-05	0.000101641
6.67_504.3441n	Theasapogenol E	1.61573	0.485172	Down	1.36927e-05	0.00010283
5.99_515.2492m/z	7,8-Dihydrovomifoliol 9-[rhamnosyl-(1->6)-glucoside]	1.74519	2.32197	Up	1.37844e-05	0.000103374
0.66_325.1248m/z	S-Methyl-L-methioninate	1.74985	0.428286	Down	1.4177e-05	0.000105871
1.23_188.0552m/z	(1R,4R,5S,6R)-4-Amino-2-oxabicyclo[3.1.0]hexane-4,6-dicarboxylic acid	1.64779	0.471742	Down	1.42512e-05	0.000106229
4.92_371.1477m/z	(1R,2R,4S,6R)-2,6-Fenchanediol 2-O-b-D-glucoside	1.97797	0.337759	Down	1.44296e-05	0.000107157
12.96_623.2848m/z	Cholic acid glucuronide	1.75337	0.425693	Down	1.4727e-05	0.000108734
9.44_565.2414m/z	reparixin	1.91416	0.361838	Down	1.52348e-05	0.000111125
3.22_232.1735m/z	9,9-Dimethyl-1-(sulfinylamino)decane	2.70264	0.132742	Down	1.52991e-05	0.000111266
3.61_305.1602m/z	L-Prolinamide, 5-oxo-L-prolyl-L-norvalyl-	1.60694	2.04766	Up	1.5708e-05	0.000113752
4.16_509.1734m/z	Dide-O-methyl-4-O-alpha-D-glucopyranosylsimmondsin	2.14892	3.59861	Up	1.62472e-05	0.000116752
0.64_229.0227m/z	Fludioxonil	1.59935	0.49187	Down	1.63171e-05	0.000117096
10.52_347.1298m/z	n-octyl-beta-D-thioglucopyranoside	1.60252	0.489887	Down	1.79162e-05	0.000124712
5.46_607.1298m/z	6-Hydroxyluteolin 7-[3''-(3-hydroxy-3-methylglutaryl)glucoside]	2.046	0.312128	Down	1.80898e-05	0.000125592
5.77_963.4800m/z	PA(22:6/0:0)	1.68525	2.2044	Up	1.93289e-05	0.000131456
9.88_474.2341m/z	Melagatran	1.67436	0.45738	Down	2.2089e-05	0.000145226
12.03_757.4473m/z	Mubenin B	1.61736	0.481235	Down	2.49797e-05	0.000160472
4.39_593.1145m/z	Quercetin 3-(3'',6''-diacetylgalactoside)	2.65758	0.138279	Down	2.52739e-05	0.00016139
6.58_597.2162m/z	Prupaside	2.43809	5.25625	Up	2.58463e-05	0.000163867
6.09_1047.4998m/z	PIP2(20:3/18:0)	2.08959	3.39514	Up	2.71909e-05	0.000171685
4.98_593.1824m/z	Fumotonaringin	2.07925	3.35136	Up	2.72082e-05	0.000171685
7.44_499.2545m/z	N,N-diisopropyl-3-nitrobenzamide	1.90641	2.77015	Up	2.82959e-05	0.000177499
10.75_760.4816m/z	2-Furoyl-LIGRLO-amide	2.39761	5.00548	Up	2.90543e-05	0.000181828
3.24_395.0577m/z	2-O-beta-D-Glucopyranuronosyl-D-mannose	1.76463	0.417451	Down	2.93111e-05	0.000183006
9.37_358.2943m/z	10-Methyldodecanoylcarnitine	1.64867	0.466285	Down	2.94899e-05	0.000183294
13.13_659.2481m/z	Flurbiprofen axetil	2.80908	0.109062	Down	3.07055e-05	0.000188186
10.43_375.2131m/z	Trospectomycin	1.57578	0.497415	Down	3.0989e-05	0.000189705
6.01_516.2563n	Eriojaposide B	1.96631	2.96162	Up	3.14661e-05	0.000191745
4.95_483.2208m/z	3'-Hydroxy-T2 Toxin	2.82744	9.47898	Up	3.16242e-05	0.000192489
6.33_441.2124m/z	Isopetasoside	1.72505	2.30626	Up	3.21997e-05	0.000194218
12.60_653.2571m/z	13-Acetyl-9-Dihydrobaccatin III	1.70544	0.441414	Down	3.27147e-05	0.000196657
0.64_312.9842m/z	Phosphocysteamine	1.64384	0.468347	Down	3.28549e-05	0.000197056
4.67_607.1298m/z	Luteolin 7-glucuronylglucoside	1.92544	2.83429	Up	3.37803e-05	0.000202151
10.23_535.4132m/z	(3b,24R,25x)-26-Benzoyloxystigmast-5-ene-3-ol	1.96823	0.335395	Down	3.74083e-05	0.000219462
4.51_536.2696m/z	epothilone D	1.80785	2.51295	Up	3.8522e-05	0.000225218
12.03_739.5272m/z	PA(17:0/22:4)	2.17905	0.261614	Down	3.97239e-05	0.000230727
8.59_527.2855m/z	Vorinostat	2.2493	4.16615	Up	4.02895e-05	0.000233515
13.21_454.3307m/z	27-Norcholestanehexol	1.83825	2.59416	Up	4.03351e-05	0.000233515
6.89_543.2805m/z	Val-Gly-Val-Ala-Pro-Gly	1.86053	2.66092	Up	4.54832e-05	0.000257996
4.00_543.2441m/z	3b,6a-Dihydroxy-alpha-ionol 9-[apiosyl-(1->6)-glucoside]	1.56556	2.00301	Up	4.77025e-05	0.000266901
10.75_248.1052m/z	Mirogabalin	1.78314	0.406316	Down	4.77442e-05	0.000266901
9.57_358.2944m/z	Tridecanoylcarnitine	1.57909	0.493257	Down	4.81324e-05	0.000268386
9.84_399.3250m/z	(10Z,12E)-Pentadeca-10,12-dienoylcarnitine	1.56614	2.00239	Up	4.81585e-05	0.000268386
12.09_677.4712m/z	Lansioside A	1.59424	0.486541	Down	4.91497e-05	0.000272701
6.49_545.2963m/z	Desmethylcyproheptadine	2.83883	9.86406	Up	5.24969e-05	0.000287091
12.05_333.1507m/z	Eremopetasin sulfoxide	1.76939	0.411735	Down	5.40565e-05	0.000294115
4.38_552.3143m/z	Arbekacin	1.91364	2.82662	Up	5.40571e-05	0.000294115
5.40_889.3681m/z	PC(6:2/6:2)	1.83537	2.59783	Up	5.4165e-05	0.000294401
0.79_168.1017m/z	2-Methoxy-4-vinylphenol	1.62631	2.12149	Up	5.58674e-05	0.000300894
4.77_305.1852m/z	Thesinine	1.65271	0.460677	Down	5.72156e-05	0.000306915
1.04_332.1336m/z	5'-O-beta-D-Glucosylpyridoxine	1.99186	3.09743	Up	5.87295e-05	0.000313327
2.03_298.1448m/z	Codeine N-oxide	1.95223	2.95813	Up	6.24134e-05	0.000329493
10.52_388.1562m/z	Timegadine	1.81749	0.390104	Down	6.51782e-05	0.00034105
5.68_275.1499m/z	Cladosporacid B	2.14756	3.73343	Up	6.87312e-05	0.000355456
12.03_633.3560m/z	Hericenone E	2.49144	0.170714	Down	7.10173e-05	0.000364082
9.50_643.4148m/z	(3b,7b,22x)-Cucurbita-5,24-diene-3,7,23-triol 7-glucoside	1.94448	0.338661	Down	7.51353e-05	0.000380096
6.67_620.4270n	DG(20:5-3OH/0:0/i-13:0)	1.60632	0.477413	Down	7.72483e-05	0.000389042
7.44_415.2447m/z	1,2-Diphenylcyclobutane	2.30204	0.219902	Down	7.72685e-05	0.000389042
4.70_419.2278m/z	Trp-Thr-Leu	1.58075	2.04455	Up	7.75314e-05	0.000389998
5.72_679.3156m/z	Propiomazine	1.73089	2.36133	Up	8.35659e-05	0.000412385
4.74_474.1766m/z	Codeine-6-glucuronide	1.60359	0.477843	Down	8.38585e-05	0.000413059
4.77_719.3490m/z	DGMG(18:4/0:0)	1.88911	2.79007	Up	8.82016e-05	0.000429097
0.76_374.1650m/z	4-O-Methylgalactinol	1.89609	0.356747	Down	8.88084e-05	0.00043087
11.87_499.3234m/z	IC202C	2.7754	9.1008	Up	9.00514e-05	0.000436107
11.83_577.3739m/z	Dihydro-2,4,6-tris(2-methylpropyl)-4h-1,3,5-dithiazine	1.94358	2.9608	Up	9.44927e-05	0.000454725
0.64_146.0649m/z	S-Methyl N,N-Diethylthiocarbamate	1.68669	0.441037	Down	9.72389e-05	0.000465489
10.63_610.4212n	Armillatin	1.79224	0.396328	Down	9.74279e-05	0.000465489
4.79_625.1745m/z	Syringetin 3-rhamnosyl-(1->5)-alpha-L-arabinofuranoside	1.77527	2.47349	Up	0.000101042	0.000478468
10.67_307.1912m/z	Dihydrocapsiate	1.74315	2.39805	Up	0.000103465	0.000487345
5.01_276.1953m/z	O-1602	1.85383	2.7022	Up	0.000105717	0.000495763
0.66_118.0508m/z	L-Homoserine	1.80783	0.389218	Down	0.000106363	0.000497483
10.65_587.4311m/z	(9S,10E,12Z,15Z)-9-Hydroxy-10,12,15-octadecatrienoic acid	1.77526	0.401192	Down	0.000118657	0.000544475
11.52_279.1961m/z	2,6-Di-tert-butyl-4-ethylphenol	2.71283	8.38821	Up	0.000121516	0.000555206
3.71_304.1209m/z	Antazoline	1.7855	2.52416	Up	0.000126676	0.000572891
4.56_301.0336m/z	Norwedelic acid	1.66252	2.22488	Up	0.000127413	0.000575244
7.94_290.2683m/z	Juniperic acid	2.68181	0.125156	Down	0.000128949	0.000581067
10.65_735.5047m/z	Misoprostol acid	1.66131	0.448299	Down	0.000132346	0.000593996
3.66_312.1948m/z	Pro-Val-Pro	1.66573	2.23929	Up	0.000137225	0.000610753
13.12_700.2326m/z	tetrahydropteroyl tri-L-glutamate	2.66199	0.126462	Down	0.000143781	0.000634635
1.68_259.1581m/z	2-N,2-N-Dibutylbenzene-1,2-diamine	1.82264	2.629	Up	0.000147043	0.000645615
10.07_305.1756m/z	MENTHYL BENZOATE	1.59148	2.08799	Up	0.000147981	0.000648345
12.18_401.1377m/z	6,11-Dihydroxy-3-methyl-3-(4-methyl-3-pentenyl)-3H,7H-pyrano[2,3-c]xanthen-7-one	2.33568	0.204413	Down	0.00015314	0.000663856
4.09_263.1398m/z	Phenylalanylvaline	1.6401	0.456538	Down	0.000160736	0.000687284
5.05_923.2219m/z	Diosmetin 3'-glucoside	2.50168	6.21495	Up	0.000176385	0.000744641
12.02_605.2400m/z	Isomorellic acid	2.62492	0.132047	Down	0.000181912	0.000763743
9.84_380.2785m/z	16,16-dimethyl-PGA2	2.97207	0.0747166	Down	0.000184014	0.00077196
12.05_713.5113m/z	PA(20:3/17:0)	1.68851	0.433167	Down	0.000187405	0.000782494
0.64_213.0490m/z	1-Methyl-3-(2-thiazolyl)-1H-indole	1.54949	0.494589	Down	0.000194385	0.000808471
1.68_337.1972m/z	(2S)-2-Hydroxy-2-(propan-2-yl)butanedioylcarnitine	2.50963	6.3636	Up	0.000198646	0.000822346
10.63_209.1055m/z	Propoxur	2.23884	0.229049	Down	0.000199621	0.000825099
3.30_461.0309m/z	2,5-Dioxopyrrolidin-1-yl 2-(acetylthio)acetate	1.53378	0.4988	Down	0.000223101	0.00090393
0.61_188.1756m/z	N8-Acetylspermidine	1.59761	2.12722	Up	0.000242577	0.00096596
4.49_279.1695m/z	Phenylalanylleucine	1.62659	0.458025	Down	0.000245721	0.000977016
14.19_307.2624m/z	Methyl 14-methyl-8-hexadecenoate	1.6333	0.454577	Down	0.00024998	0.000987682
10.79_739.4267m/z	Alloside B	1.69768	2.3429	Up	0.000250965	0.000990484
7.54_412.2703m/z	(2E,4E)-Tetradecadienoylcarnitine	2.30164	0.208669	Down	0.00025505	0.00100438
10.07_949.4999m/z	Torvoside B	1.63942	2.21563	Up	0.000258152	0.00101434
5.09_303.0903m/z	4-Hydroxyphenyl acetate	2.25792	4.5219	Up	0.000260938	0.00102162
1.05_233.0300m/z	but-1-ene-1,2,4-tricarboxylic acid	2.20866	0.236293	Down	0.000260946	0.00102162
4.09_357.1529m/z	beta-D-Glucosamine	2.20784	4.24428	Up	0.000262169	0.00102484
10.07_329.1717m/z	Glycerol 1-(5-hydroxydodecanoate)	1.70047	2.3558	Up	0.000272071	0.00105812
2.84_401.1083m/z	1-O-Feruloyl-beta-D-glucose	2.24414	0.223835	Down	0.000277226	0.00107118
6.04_453.2123m/z	Anhydrocinnzeylanine	2.32233	4.94048	Up	0.000277238	0.00107118
10.52_607.3956m/z	Muricin D	1.78428	0.388163	Down	0.000279072	0.00107584
10.51_585.4158m/z	3-oxo-2-(cis-2'-pentenyl)-cyclopentane-1-octanoate	1.59059	0.471469	Down	0.000283027	0.00108511
4.48_579.0938m/z	Luteolin 7-(6''-malonylglucoside)	2.28689	4.74316	Up	0.000302353	0.00114662
5.70_375.1194m/z	N-Acetylserotonin glucuronide	2.29315	0.207507	Down	0.000320292	0.00119845
9.19_354.2628m/z	PGA1	1.63305	0.451434	Down	0.000321447	0.00120025
5.95_370.2596m/z	N-pentadecanoyl-L-Homoserine lactone	2.27955	0.211958	Down	0.000326883	0.00121799
5.77_359.1710m/z	(4-Ethoxyphenyl)urea	1.70146	2.38086	Up	0.000342084	0.00126053
6.69_729.4064m/z	TRAP-6	1.6369	0.449695	Down	0.00035131	0.00128565
3.91_419.2407m/z	DN-isobutylamide	1.76149	2.53413	Up	0.00036682	0.00133273
0.64_202.0120m/z	(2R,3S)-2-methylisocitrate	1.94884	0.321044	Down	0.000373317	0.00135043
0.68_168.0446m/z	Guanidinoethyl sulfonate	1.62483	2.20519	Up	0.000376581	0.00135763
13.49_445.3668m/z	Janohigenin 21-0	2.48497	6.38051	Up	0.000382702	0.00137783
11.93_382.2433m/z	dhas#18	2.35455	0.18908	Down	0.000393592	0.00140659
11.93_483.3058m/z	oscr#34	1.54174	0.489873	Down	0.000397165	0.00141462
4.04_916.2260m/z	Dilactitol tyramine	1.69469	2.37485	Up	0.000399559	0.00142219
7.87_345.2265m/z	ascr#19	1.59556	0.463925	Down	0.000402861	0.00143299
10.84_652.3438m/z	PC(6 keto-PGF1alpha/2:0)	1.53783	0.490552	Down	0.000409153	0.00144957
13.46_666.4922m/z	GlcCer(d18:1/12:0)	1.6872	0.424084	Down	0.000412744	0.00146132
13.46_643.4163m/z	Acetyl-pepstatin	1.79867	0.376276	Down	0.000422507	0.00149094
0.66_328.1244m/z	Histidylglutamine	1.76121	0.392292	Down	0.000427085	0.00150311
12.03_780.5491m/z	PC(18:1/16:1)	2.17561	0.241545	Down	0.000427777	0.00150333
10.00_395.2047m/z	Prostaglandin H3	1.54748	0.485098	Down	0.000449962	0.00157016
4.02_470.1651m/z	(-)-Epicatechin 8-C-glucoside	1.56804	0.474859	Down	0.000455072	0.00158487
9.00_616.1752m/z	Pelargonidin 3-sophoroside	3.44287	36.0741	Up	0.000474877	0.00163722
1.04_350.1551m/z	Thr-Glu-Thr	1.64522	2.2712	Up	0.000484487	0.00166449
4.27_311.1588m/z	Ethopropazine	1.52159	0.496503	Down	0.000501531	0.00171092
10.67_375.1785m/z	MeTRH	1.62061	2.21234	Up	0.000504655	0.00171608
13.55_284.2942m/z	Stearamide	2.03347	0.286173	Down	0.00052699	0.00177955
7.89_467.3353m/z	ascr#34	1.62982	0.444917	Down	0.000542826	0.00182035
5.51_453.1698m/z	Tamsulosin	1.63908	2.26395	Up	0.000555084	0.00184655
4.70_379.1006m/z	5-(3',4'-Dihydroxyphenyl)-gamma-valerolactone-4'-O-methyl-3'-O-glucuronide	1.86188	2.87187	Up	0.000566689	0.0018791
5.14_549.2340m/z	Crocin 4	1.67624	2.35809	Up	0.000627244	0.00204931
10.50_628.3702n	Cholylglycyltyrosine	1.80935	0.365842	Down	0.000677541	0.00219165
3.66_374.1389m/z	Asp-Pro-Tyr	2.15617	0.240977	Down	0.000682969	0.00220703
3.95_289.0388m/z	4-phenylbutanic acid-O-sulphate	1.86514	2.91782	Up	0.000693649	0.00223339
0.64_218.9940m/z	(E)-4-(6-methyl-1,2-dithiin-3-yl)but-1-en-3-yn-1-yl acetate	1.683	0.419401	Down	0.000694276	0.00223339
7.28_359.2437m/z	Rilmenidine	1.60474	2.20397	Up	0.000695188	0.00223339
4.77_607.2027m/z	L-N-(1H-Indol-3-ylacetyl)glutamic acid	2.60575	8.05935	Up	0.000706623	0.00225612
5.00_541.1894m/z	Carbutamide	2.04705	3.62362	Up	0.000754138	0.00238356
0.81_367.0352m/z	6-Sulfatoxymelatonin	1.60202	0.453092	Down	0.000835659	0.00260722
4.68_590.3676m/z	Formicolide A	1.63412	2.28053	Up	0.000853502	0.00264432
10.52_429.1590m/z	b-D-Xylopyranosyl-(1->4)-a-L-rhamnopyranosyl-(1->2)-L-arabinose	1.58837	0.454742	Down	0.000968414	0.00293719
10.56_731.4735m/z	15-methyl-15R-PGD2	1.57341	0.461278	Down	0.000991116	0.00298904
3.77_376.1901m/z	Pro-Pro-Tyr	1.88583	3.03443	Up	0.00103577	0.00310614
3.82_420.0407m/z	cefetamet	2.05694	0.267366	Down	0.00106109	0.00316959
10.90_589.4469m/z	Ribosylhopane	2.46018	0.150015	Down	0.00108593	0.00323112
4.16_755.1674m/z	8-Hydroxyluteolin 7-[6'''-acetylallosyl-(1->2)-3''-acetylglucoside]	2.14964	0.23588	Down	0.00110513	0.00328275
11.19_582.3014m/z	POB-PE	2.12938	0.241382	Down	0.00116136	0.00341555
10.23_925.6146m/z	PG(22:4/22:1)	1.85221	0.339506	Down	0.00116663	0.00342608
13.74_350.2682m/z	(20R)-17,20-dihydroxypregn-4-en-3-one	1.59843	0.446899	Down	0.00127106	0.00368459
4.02_255.0485m/z	SUPROFEN METHYL ESTER	1.81198	0.355242	Down	0.001277	0.00369851
0.66_451.0775m/z	Peperomin E	1.89967	3.11612	Up	0.00128771	0.00372348
6.40_561.2914m/z	Caffeine, 8-((3-methoxypropyl)amino)-	1.96633	0.29317	Down	0.00131787	0.00378046
10.26_603.4261m/z	DG(18:4/14:1/0:0)	1.80432	0.355699	Down	0.00138086	0.00393941
10.20_743.5343m/z	PA(O-20:0/17:0)	1.67485	0.408406	Down	0.00155678	0.00435073
11.02_280.1082m/z	Janex-1	2.08357	0.250023	Down	0.00159419	0.00442489
4.31_604.0825m/z	Petunidin 3-(6''-malonylglucoside)	2.47667	0.141443	Down	0.00160528	0.00444411
12.14_619.4314m/z	5,6-Diepicapsokarpoxanthin	2.30839	0.183554	Down	0.00163657	0.00451433
4.95_581.1953m/z	Desethylenenorfloxacin	1.50896	0.48343	Down	0.0016943	0.0046591
11.34_661.2469m/z	Wanepimedoside A	1.50606	0.482339	Down	0.00178029	0.00486296
4.39_368.1613m/z	Amisulpride	1.99522	3.59229	Up	0.00185795	0.00505202
10.49_759.4165m/z	Carboxyfentanyl	1.64321	2.38213	Up	0.00192779	0.00520453
9.49_751.4628m/z	Melilotoside B	1.52795	0.47	Down	0.0019539	0.00526702
9.98_947.4849m/z	Asparagoside D	2.11205	4.23273	Up	0.00216469	0.00575381
9.86_437.2975m/z	N,N-Dihexyl-2-(4-fluorophenyl)indole-3-acetamide	2.69274	0.0958734	Down	0.00222415	0.00587961
14.33_655.2744m/z	16alpha-Acetoxyasclepin	1.70562	0.38782	Down	0.00229016	0.0060302
6.49_661.3076m/z	4-(4-Fluorophenyl)-3-(4-hydroxy-3-methoxyphenoxymethyl)piperidine	1.55693	2.20138	Up	0.00232123	0.00609996
11.50_194.1149m/z	6-Methylpteridine-2,4-diamine	2.16589	0.217986	Down	0.00237392	0.00623227
11.50_188.1278m/z	Dendryphiellic acid B	2.35359	0.165461	Down	0.00238944	0.00626561
11.36_375.3209m/z	N-palmitoyl threonine	2.30687	0.176356	Down	0.00254703	0.00664747
4.65_351.1046m/z	Fluconazole	1.93037	3.40965	Up	0.00259849	0.00675531
1.37_358.1730m/z	Asn-Leu-Asn	1.84966	3.0755	Up	0.00272055	0.00700435
0.70_245.1368m/z	Streptidine	1.65227	2.45511	Up	0.00275843	0.00708475
4.09_187.1803m/z	Lupinine	2.0569	0.247373	Down	0.00279116	0.00716191
11.50_172.1329m/z	8-nonynoic acid	2.21324	0.199951	Down	0.00289536	0.00738385
10.72_415.2697m/z	MG(18:1-O(9S,10R)/0:0/0:0)	1.8674	0.316873	Down	0.00293782	0.0074735
11.11_249.1130m/z	3,4-dimethyl-5-carboxyethylene-2-furanpentanoic acid	1.97572	0.274155	Down	0.00295822	0.00751823
4.18_445.1329m/z	Lucuminic acid	1.79316	2.88825	Up	0.00300736	0.00762132
13.71_492.4036m/z	13-Methylicosanoylcarnitine	1.47867	0.48416	Down	0.00303152	0.00767161
11.36_329.2561n	N-Myristoyl Threonine	2.22939	0.194158	Down	0.00306424	0.00774337
6.67_585.4129m/z	Campesteryl glucoside	1.46556	0.490294	Down	0.00316964	0.00797571
7.22_381.2412m/z	Medica 16	2.26278	5.48164	Up	0.00319056	0.00802078
11.36_403.3520m/z	9-Methyltetradecanoylcarnitine	2.93881	0.057384	Down	0.0032225	0.00808201
5.56_739.1873m/z	pelargonidin-3,5-diglucoside-5-O-p-coumaroylglucoside	1.86828	0.311532	Down	0.00330937	0.00825715
9.98_370.2578m/z	Dioxolane A3	1.61017	0.421422	Down	0.00337724	0.00839509
0.74_332.1337m/z	His-Pro-Gly	2.69661	11.2816	Up	0.00340603	0.00845482
11.50_306.2398m/z	Prosafrinine	2.81667	0.0717736	Down	0.00346246	0.008563
14.39_530.4407m/z	Tripelargonin	1.46498	2.05677	Up	0.00370778	0.00908125
5.10_417.1720m/z	Deferitazole	2.4203	0.139727	Down	0.00371348	0.00908687
5.56_399.1100m/z	Pinocembroside	1.822	0.326186	Down	0.00392216	0.00950258
0.74_277.1023m/z	gamma-Glutamylglutamic acid	1.44633	0.495056	Down	0.00399112	0.00964235
13.08_408.3076m/z	16-Nitroxystearate	2.3574	0.154352	Down	0.00406646	0.00980099
13.08_431.3834m/z	12-MethylHexadecanoylcarnitine	2.27485	0.17518	Down	0.00412851	0.00992032
9.72_335.2225m/z	cis, cis-stillingic acid	1.79595	2.97646	Up	0.00431249	0.0103067
3.82_219.1234m/z	2-Allyloxymethyl-2-ethylpropanediol	1.70975	0.370943	Down	0.00434645	0.0103739
0.90_231.0105m/z	Garcinia acid	2.13097	0.214548	Down	0.00445909	0.0105812
12.16_380.2763m/z	(Z)-2,4-Dihydroxy-6-(8-pentadecenyl)benzoic acid	2.18755	0.197392	Down	0.00459055	0.0108497
3.71_369.2240m/z	Arginyl-prolyl-proline	2.02644	4.03796	Up	0.00465254	0.0109525
7.61_541.2649m/z	Cortolone-3-glucuronide	1.86742	3.31558	Up	0.00515174	0.0119795
10.63_478.2932m/z	PE(0:0/18:1)	1.46212	2.07549	Up	0.00517175	0.0120104
4.02_302.1612m/z	2-Phenylethyl beta-D-glucopyranoside	1.93262	0.278244	Down	0.00522838	0.012105
5.83_325.1616m/z	4-Acetoxyscirpene-3,15-diol	1.8638	0.300973	Down	0.0052643	0.0121723
7.05_501.2339m/z	3-Oxo-alpha-ionol 9-[apiosyl-(1->6)-glucoside]	1.78235	2.97232	Up	0.00528814	0.0122168
0.67_312.0932m/z	Neuraminic acid	2.00079	0.252412	Down	0.00533637	0.0123069
11.66_635.4267m/z	PG(13:0/14:0)	1.48994	0.464035	Down	0.00549695	0.0125847
8.59_476.2779m/z	PE(18:2/0:0)	1.98732	3.90101	Up	0.00565436	0.0129118
7.21_301.2018m/z	10-hydroxy-hexadecan-1,16-dioic acid	1.8388	0.310213	Down	0.0058413	0.0132875
12.25_349.2379m/z	8-[3]-ladderane-octanoic acid	1.42613	0.492919	Down	0.00591961	0.0134427
4.58_853.2770m/z	Diphylloside B	1.96766	3.82627	Up	0.00596961	0.0135274
9.32_643.4140m/z	Ginsenoside Rh4	1.58837	0.414632	Down	0.00620648	0.0140046
12.04_313.1936m/z	Thalassotalamide A	1.7724	0.332295	Down	0.00674091	0.0150766
1.04_330.1948m/z	Chembl4513510	1.42321	2.04475	Up	0.00740854	0.0162579
10.50_641.3328m/z	PC(22:6-2OH(10S,17)/2:0)	1.6036	0.401599	Down	0.0074454	0.0163303
3.97_465.1619m/z	Ser-Glu-Trp	1.63815	0.387856	Down	0.00778441	0.0169419
4.56_571.1119m/z	Quercetin 3-(2'',3'',4''-triacetylgalactoside)	1.56786	2.40296	Up	0.00798719	0.0173191
4.04_557.2921m/z	dasc#1	1.48128	2.19536	Up	0.00834076	0.0179713
12.76_687.1565m/z	1-Benzenesulfonyl-5-ethyl-5-phenylhydantoin	2.0241	4.29714	Up	0.00837118	0.0180198
7.98_362.3256m/z	1-O-(2R-methoxy-4Z-hexadecenyl)-sn-glycerol	2.10046	0.206721	Down	0.00884271	0.018875
4.92_656.0038m/z	GDP-guluronate	1.51857	2.29072	Up	0.0088853	0.0189506
7.78_575.3565m/z	agavoside A	1.79764	0.31075	Down	0.00911318	0.0194056
10.72_311.2224m/z	octadecenedioate	1.45611	0.465151	Down	0.00941118	0.0199445
4.79_171.1257n	Gabapentin	1.46666	0.461432	Down	0.00970061	0.0204441
4.58_419.1548m/z	Lamioside	1.65394	2.68165	Up	0.00989276	0.0207507
14.64_401.2152m/z	Dihydrozeatin-9-N-glucoside	1.57352	0.408085	Down	0.00989759	0.0207526
4.63_716.2670m/z	5-Methyltetrahydropteroyltri-L-glutamic acid	1.59909	2.5233	Up	0.00997562	0.0208834
12.03_627.3852m/z	3-O-alpha-L-rhamnopyranosyl-3-hydroxypalmitoyl-3-hydroxydecanoic acid	1.99977	0.232659	Down	0.0100171	0.0209456
5.91_219.1387m/z	2-Isopropylfuran	1.55683	2.42103	Up	0.0101648	0.0212211
1.55_206.1021m/z	2-Acetamido-2,6-dideoxygalactose	1.51215	0.435309	Down	0.0106009	0.021982
12.14_251.2013m/z	3-keto palmitic acid	1.70352	0.345706	Down	0.0106254	0.0220103
13.10_667.2746m/z	Darapladib	1.66854	2.7863	Up	0.0112708	0.0231672
10.95_182.1538m/z	Bicyclo[3.1.1]hept-2-ene-2-acetaldehyde, 6,6-dimethyl-	2.17941	0.17689	Down	0.0112846	0.0231867
5.40_252.1565m/z	Icaridin	1.92961	0.253191	Down	0.0124089	0.0252247
3.39_341.1812m/z	Phe-Ser-Ala	1.8052	3.3741	Up	0.0132741	0.0267086
4.95_839.3552m/z	Bay-41-8543	1.80714	3.41592	Up	0.0141303	0.0282244
0.76_282.0813m/z	tri-glyceride	1.46051	2.22666	Up	0.014412	0.0287163
4.54_815.4205m/z	3beta-O-beta-D-Glucopyranosiduronic acid (1_2)-beta-D-glucopyranosyloxy]-machaerinic acid _-lactone	1.47918	0.438693	Down	0.0146117	0.0290491
4.13_719.1824m/z	Kaempferol 7-methyl ether 3-[3-hydroxy-3-methylglutaryl-(1->6)]-[apiosyl-(1->2)-galactoside]	1.58213	0.388195	Down	0.0149863	0.0296391
13.28_921.4713m/z	Candidin	1.45332	0.449078	Down	0.0153045	0.0301788
4.56_638.1178m/z	Scutellarein 7-glucuronosyl-(1->2)-glucuronide	1.83615	3.59599	Up	0.0155839	0.0306617
9.95_278.2473m/z	Linoleyl hydroxamic acid	1.7012	0.33443	Down	0.0161997	0.0316789
3.86_192.0764m/z	4-Acetamido-2-amino-6-nitrotoluene	1.96634	4.39857	Up	0.0169522	0.032894
0.74_144.1017m/z	L-Carnitine	1.34623	2.00856	Up	0.017288	0.0334589
5.74_840.4498m/z	OKDdiA-PI	1.71048	3.1413	Up	0.0197527	0.0375611
4.65_338.1720m/z	CAY10398	1.42141	2.20153	Up	0.0198561	0.0377175
1.33_180.0592m/z	Metribuzin-DA	1.39379	0.465588	Down	0.0201931	0.0382621
4.91_740.3101m/z	Pendetide	1.61064	2.75616	Up	0.0207362	0.0391659
5.58_246.0860m/z	L-2-Aminoethyl seryl phosphate	1.38999	2.13922	Up	0.0208753	0.039359
10.51_354.1917m/z	3,4-dimethylidenenonanedioylcarnitine	1.48601	0.418159	Down	0.0212239	0.0399175
5.08_459.2634m/z	Phe-Tyr-Leu	1.38227	2.11486	Up	0.0213228	0.0400469
5.33_806.4504m/z	Cellulose hydroxyethylate	1.95716	4.50503	Up	0.021448	0.0402537
4.52_187.1206n	7-Keto-8-aminopelargonic acid	1.46709	0.429625	Down	0.0219409	0.0410199
1.42_171.0408m/z	Thymine	1.43615	2.26491	Up	0.0226059	0.0421008
0.56_153.0601m/z	Imetit	2.14827	6.2348	Up	0.0229134	0.0425991
5.56_342.2510n	N-Myristoyl Asparagine	2.34669	0.112491	Down	0.0235752	0.0436469
4.02_561.1858m/z	Muraglitazar	1.53831	2.5655	Up	0.0242584	0.0447409
4.86_629.1734m/z	3-Hydroxyphloretin 2'-O-xylosyl-glucoside	1.38975	0.459905	Down	0.0244143	0.0449273
0.64_189.1344m/z	(2S)-2-Amino-5-(diaminomethylideneamino)-4-methylpentanoic acid	1.89344	0.238282	Down	0.0246112	0.0452507
10.77_353.2330m/z	2-[2-(4-Nonylphenoxy)ethoxy]ethanol	1.55409	0.378048	Down	0.0266605	0.0484221
7.88_712.3843m/z	OKODA-PS	1.79427	0.27032	Down	0.0273876	0.049502
4.52_210.1097m/z	N-Heptanoylglycine	1.40491	0.450028	Down	0.0277577	0.050086
4.53_637.1755m/z	Cannabin	1.58903	0.357816	Down	0.0284695	0.0511798
9.49_641.4030m/z	N-(3S,4S-methylene-decanoyl) histidine	1.71077	0.297457	Down	0.0302088	0.0536732
3.79_408.2265m/z	Phe-Pro-Gln	1.88492	4.34233	Up	0.0305537	0.0542137
10.57_305.1383m/z	Matricarin	1.5532	0.369094	Down	0.030904	0.0547079
11.19_657.3358m/z	Methylcellulose	1.41836	0.432901	Down	0.0322006	0.0564968
5.51_426.1741m/z	sinefungin	1.46989	0.408445	Down	0.0325631	0.0570576
9.33_709.3905m/z	PA(10:0/PGF1alpha)	1.50927	0.385612	Down	0.0326142	0.0570909
0.68_185.0384m/z	4H-Thieno[3,2-b]pyrrole-5-carboxylic acid	1.99938	5.29892	Up	0.0331287	0.0578396
0.68_267.0812m/z	2-[(2S)-2-Amino-3-carboxypropanoyl]oxybutanedioic acid	1.40131	2.27878	Up	0.0342319	0.0595706
1.04_220.1127m/z	4-Ethyl-2-hexylthiazole	1.72394	3.50311	Up	0.0351194	0.0608767
5.02_445.1064m/z	Pinakryptol Yellow	1.30068	2.0445	Up	0.0351424	0.0608769
1.02_343.1240m/z	Glu-Asn-Thr	1.53619	2.72535	Up	0.0363199	0.0626926
4.79_269.1505m/z	Isamoxole	1.41199	0.431594	Down	0.0367842	0.0632688
0.66_487.1140m/z	Artonol E	1.94773	0.19936	Down	0.0370826	0.0637409
12.53_581.3649m/z	PS(22:0/0:0)	2.09146	0.158438	Down	0.037206	0.0639119
10.60_347.1834m/z	Cohumulone	1.55354	2.7946	Up	0.037597	0.0645068
3.60_166.0255m/z	2-Methyl-5-nitroimidazol-1-ylacetic acid	1.36748	2.21594	Up	0.0387824	0.0662144
14.78_568.4256m/z	4'-Hydroxy-5',6'-dihydroechinenone	1.65363	0.304597	Down	0.0442905	0.0741233
5.56_387.2496m/z	Sodium caprate	1.94367	0.191484	Down	0.0449859	0.0751928
10.95_366.2037m/z	Anagliptin	1.35523	0.448245	Down	0.0451986	0.0754773
1.25_179.1015m/z	N-Acetylthreonine	1.51654	2.75526	Up	0.0462382	0.0769723
8.72_721.5190m/z	PA(18:3/21:0)	1.51479	0.361705	Down	0.0476744	0.0789932
4.53_322.0880m/z	Asparagine glutamate	1.65397	0.298851	Down	0.0490681	0.0809234

## Sheet: Table S4
Table S4. List of common DAMs in the three comparisons
ID	Metabolites	Super Class	Class	Sub Class
4.74_474.1766m/z	Codeine-6-glucuronide	Alkaloids and derivatives	Morphinans	Unclassified
2.03_298.1448m/z	Codeine N-oxide	Alkaloids and derivatives	Morphinans	Unclassified
4.47_329.0893n	Avenanthramide-C methyl ester	Benzenoids	Benzene and substituted derivatives	Benzoic acids and derivatives
9.47_553.3509m/z	N-Acetylprocainamide	Benzenoids	Benzene and substituted derivatives	Benzoic acids and derivatives
4.77_262.1797m/z	Hexylcaine	Benzenoids	Benzene and substituted derivatives	Benzoic acids and derivatives
13.10_667.2746m/z	Darapladib	Benzenoids	Benzene and substituted derivatives	Biphenyls and derivatives
5.51_453.1698m/z	Tamsulosin	Benzenoids	Benzene and substituted derivatives	Phenethylamines
8.59_527.2855m/z	Vorinostat	Benzenoids	Benzene and substituted derivatives	Unclassified
10.77_353.2330m/z	2-[2-(4-Nonylphenoxy)ethoxy]ethanol	Benzenoids	Phenol ethers	Unclassified
5.70_313.1312n	Moupinamide	Benzenoids	Phenols	Methoxyphenols
10.67_307.1912m/z	Dihydrocapsiate	Benzenoids	Phenols	Methoxyphenols
0.79_168.1017m/z	2-Methoxy-4-vinylphenol	Benzenoids	Phenols	Methoxyphenols
4.84_599.2338m/z	Ssioriside	Lignans, neolignans and related compounds	Lignan glycosides	Unclassified
9.19_354.2628m/z	PGA1	Lipids and lipid-like molecules	Fatty Acyls	Eicosanoids
5.58_370.2579m/z	PGK1	Lipids and lipid-like molecules	Fatty Acyls	Eicosanoids
6.28_417.2491m/z	19R-hydroxy-PGF1alpha	Lipids and lipid-like molecules	Fatty Acyls	Eicosanoids
9.80_400.3049m/z	16,16-dimethyl-PGE1	Lipids and lipid-like molecules	Fatty Acyls	Eicosanoids
10.00_395.2047m/z	Prostaglandin H3	Lipids and lipid-like molecules	Fatty Acyls	Eicosanoids
10.51_585.4158m/z	3-oxo-2-(cis-2'-pentenyl)-cyclopentane-1-octanoate	Lipids and lipid-like molecules	Fatty Acyls	Eicosanoids
9.33_709.3905m/z	PA(10:0/PGF1alpha)	Lipids and lipid-like molecules	Fatty Acyls	Eicosanoids
10.51_354.1917m/z	3,4-dimethylidenenonanedioylcarnitine	Lipids and lipid-like molecules	Fatty Acyls	Fatty acid esters
7.54_412.2703m/z	(2E,4E)-Tetradecadienoylcarnitine	Lipids and lipid-like molecules	Fatty Acyls	Fatty acid esters
11.32_400.3411m/z	Palmitoylcarnitine	Lipids and lipid-like molecules	Fatty Acyls	Fatty acid esters
10.72_311.2224m/z	octadecenedioate	Lipids and lipid-like molecules	Fatty Acyls	Fatty acids and conjugates
6.59_251.1286m/z	4-Methyl-3Z,5-hexadienoic acid	Lipids and lipid-like molecules	Fatty Acyls	Fatty acids and conjugates
11.11_249.1130m/z	3,4-dimethyl-5-carboxyethylene-2-furanpentanoic acid	Lipids and lipid-like molecules	Fatty Acyls	Fatty acids and conjugates
7.21_301.2018m/z	10-hydroxy-hexadecan-1,16-dioic acid	Lipids and lipid-like molecules	Fatty Acyls	Fatty acids and conjugates
7.22_381.2412m/z	Medica 16	Lipids and lipid-like molecules	Fatty Acyls	Fatty acids and conjugates
5.30_511.2387m/z	glas#10	Lipids and lipid-like molecules	Fatty Acyls	Fatty acyl glycosides
5.82_705.3334m/z	Capsianoside I	Lipids and lipid-like molecules	Fatty Acyls	Fatty acyl glycosides
5.70_368.1468n	Methyl (R)-9-hydroxy-10-undecene-5,7-diynoate glucoside	Lipids and lipid-like molecules	Fatty Acyls	Fatty acyl glycosides
7.05_501.2339m/z	3-Oxo-alpha-ionol 9-[apiosyl-(1->6)-glucoside]	Lipids and lipid-like molecules	Fatty Acyls	Fatty acyl glycosides
4.04_916.2260m/z	Dilactitol tyramine	Lipids and lipid-like molecules	Fatty Acyls	Fatty acyl glycosides
11.33_353.2694m/z	Persenone B	Lipids and lipid-like molecules	Fatty Acyls	Fatty alcohols
10.52_607.3956m/z	Muricin D	Lipids and lipid-like molecules	Fatty Acyls	Fatty alcohols
10.07_329.1717m/z	Glycerol 1-(5-hydroxydodecanoate)	Lipids and lipid-like molecules	Fatty Acyls	Fatty alcohols
5.35_289.2035n	N-(2-Hydroxyisobutyl)-2,4,8,10,12-tetradecapentaenamide	Lipids and lipid-like molecules	Fatty Acyls	Fatty amides
10.65_587.4311m/z	(9S,10E,12Z,15Z)-9-Hydroxy-10,12,15-octadecatrienoic acid	Lipids and lipid-like molecules	Fatty Acyls	Lineolic acids and derivatives
10.63_557.4552m/z	DG(15:0/0:0/18:4n3)	Lipids and lipid-like molecules	Fatty Acyls	Lineolic acids and derivatives
12.03_633.3560m/z	Hericenone E	Lipids and lipid-like molecules	Fatty Acyls	Lineolic acids and derivatives
10.26_603.4261m/z	DG(18:4/14:1/0:0)	Lipids and lipid-like molecules	Fatty Acyls	Lineolic acids and derivatives
7.98_362.3256m/z	1-O-(2R-methoxy-4Z-hexadecenyl)-sn-glycerol	Lipids and lipid-like molecules	Glycerolipids	Monoradylglycerols
5.72_341.2104m/z	MG(0:0/14:0/0:0)	Lipids and lipid-like molecules	Glycerolipids	Monoradylglycerols
6.51_410.2680m/z	CPA(16:0)	Lipids and lipid-like molecules	Glycerophospholipids	Glycerophosphates
10.20_743.5343m/z	PA(O-20:0/17:0)	Lipids and lipid-like molecules	Glycerophospholipids	Glycerophosphates
8.72_721.5190m/z	PA(18:3/21:0)	Lipids and lipid-like molecules	Glycerophospholipids	Glycerophosphates
12.03_780.5491m/z	PC(18:1/16:1)	Lipids and lipid-like molecules	Glycerophospholipids	Glycerophosphocholines
10.50_641.3328m/z	PC(22:6-2OH(10S,17)/2:0)	Lipids and lipid-like molecules	Glycerophospholipids	Glycerophosphocholines
10.63_478.2932m/z	PE(0:0/18:1)	Lipids and lipid-like molecules	Glycerophospholipids	Glycerophosphoethanolamines
11.19_582.3014m/z	POB-PE	Lipids and lipid-like molecules	Glycerophospholipids	Glycerophosphoethanolamines
8.61_578.3094m/z	OS-PE	Lipids and lipid-like molecules	Glycerophospholipids	Glycerophosphoethanolamines
10.20_846.6346n	PG(21:0/20:1)	Lipids and lipid-like molecules	Glycerophospholipids	Glycerophosphoglycerols
11.66_635.4267m/z	PG(13:0/14:0)	Lipids and lipid-like molecules	Glycerophospholipids	Glycerophosphoglycerols
10.23_925.6146m/z	PG(22:4/22:1)	Lipids and lipid-like molecules	Glycerophospholipids	Glycerophosphoglycerols
5.74_840.4498m/z	OKDdiA-PI	Lipids and lipid-like molecules	Glycerophospholipids	Glycerophosphoinositols
12.60_653.2571m/z	13-Acetyl-9-Dihydrobaccatin III	Lipids and lipid-like molecules	Prenol lipids	Diterpenoids
10.90_589.4469m/z	Ribosylhopane	Lipids and lipid-like molecules	Prenol lipids	Hopanoids
9.44_565.2414m/z	reparixin	Lipids and lipid-like molecules	Prenol lipids	Monoterpenoids
10.07_305.1756m/z	MENTHYL BENZOATE	Lipids and lipid-like molecules	Prenol lipids	Monoterpenoids
6.58_319.1143m/z	Vomitoxin	Lipids and lipid-like molecules	Prenol lipids	Sesquiterpenoids
12.69_335.1660m/z	S-Petasin	Lipids and lipid-like molecules	Prenol lipids	Sesquiterpenoids
8.98_297.1704m/z	Urodiolenone	Lipids and lipid-like molecules	Prenol lipids	Sesquiterpenoids
12.05_333.1507m/z	Eremopetasin sulfoxide	Lipids and lipid-like molecules	Prenol lipids	Sesquiterpenoids
12.44_600.4154n	(3S,4R,3'R,4'R)-Crustaxanthin	Lipids and lipid-like molecules	Prenol lipids	Tetraterpenoids
12.14_619.4314m/z	5,6-Diepicapsokarpoxanthin	Lipids and lipid-like molecules	Prenol lipids	Tetraterpenoids
14.78_568.4256m/z	4'-Hydroxy-5',6'-dihydroechinenone	Lipids and lipid-like molecules	Prenol lipids	Tetraterpenoids
9.32_643.4140m/z	Ginsenoside Rh4	Lipids and lipid-like molecules	Prenol lipids	Triterpenoids
10.20_594.4464n	Cucumariaxanthin A	Lipids and lipid-like molecules	Prenol lipids	Triterpenoids
9.49_751.4628m/z	Melilotoside B	Lipids and lipid-like molecules	Prenol lipids	Triterpenoids
5.87_453.2086m/z	Lactose-lysine	Lipids and lipid-like molecules	Saccharolipids	Unclassified
7.33_625.2531m/z	3-O-acetylecdysone 2-phosphate	Lipids and lipid-like molecules	Steroids and steroid derivatives	Bile acids, alcohols and derivatives
2.64_550.2614m/z	Cholylcysteine	Lipids and lipid-like molecules	Steroids and steroid derivatives	Bile acids, alcohols and derivatives
13.21_454.3307m/z	27-Norcholestanehexol	Lipids and lipid-like molecules	Steroids and steroid derivatives	Bile acids, alcohols and derivatives
10.50_628.3702n	Cholylglycyltyrosine	Lipids and lipid-like molecules	Steroids and steroid derivatives	Bile acids, alcohols and derivatives
9.50_643.4148m/z	(3b,7b,22x)-Cucurbita-5,24-diene-3,7,23-triol 7-glucoside	Lipids and lipid-like molecules	Steroids and steroid derivatives	Cucurbitacins
10.23_645.3641m/z	Physalolactone B 3-glucoside	Lipids and lipid-like molecules	Steroids and steroid derivatives	Steroid lactones
7.78_575.3565m/z	agavoside A	Lipids and lipid-like molecules	Steroids and steroid derivatives	Steroidal glycosides
10.79_739.4267m/z	Alloside B	Lipids and lipid-like molecules	Steroids and steroid derivatives	Steroidal glycosides
9.46_497.3615m/z	Theonellasterol G	Lipids and lipid-like molecules	Steroids and steroid derivatives	Stigmastanes and derivatives
10.23_535.4132m/z	(3b,24R,25x)-26-Benzoyloxystigmast-5-ene-3-ol	Lipids and lipid-like molecules	Steroids and steroid derivatives	Stigmastanes and derivatives
5.51_426.1741m/z	sinefungin	Nucleosides, nucleotides, and analogues	5'-deoxyribonucleosides	Unclassified
10.75_248.1052m/z	Mirogabalin	Organic acids and derivatives	Carboxylic acids and derivatives	Amino acids, peptides, and analogues
6.69_729.4064m/z	TRAP-6	Organic acids and derivatives	Carboxylic acids and derivatives	Amino acids, peptides, and analogues
3.97_465.1619m/z	Ser-Glu-Trp	Organic acids and derivatives	Carboxylic acids and derivatives	Amino acids, peptides, and analogues
10.67_375.1785m/z	MeTRH	Organic acids and derivatives	Carboxylic acids and derivatives	Amino acids, peptides, and analogues
6.33_457.1689m/z	Orgothionenine	Organic acids and derivatives	Carboxylic acids and derivatives	Amino acids, peptides, and analogues
8.18_622.2992m/z	Cyclosquamosin A	Organic acids and derivatives	Carboxylic acids and derivatives	Amino acids, peptides, and analogues
9.49_641.4030m/z	N-(3S,4S-methylene-decanoyl) histidine	Organic acids and derivatives	Carboxylic acids and derivatives	Amino acids, peptides, and analogues
5.51_477.1654m/z	10-Propargyl-5,8-dideazafolic acid	Organic acids and derivatives	Carboxylic acids and derivatives	Amino acids, peptides, and analogues
11.87_499.3234m/z	IC202C	Organic acids and derivatives	Carboxylic acids and derivatives	Carboxylic acid derivatives
6.33_346.1990n	(3S,4S)-3-hydroxytetradecane-1,3,4-tricarboxylic acid	Organic acids and derivatives	Carboxylic acids and derivatives	Tricarboxylic acids and derivatives
6.33_390.1881n	Pennelliiside A	Organic acids and derivatives	Carboxylic acids and derivatives	Tricarboxylic acids and derivatives
9.98_370.2578m/z	Dioxolane A3	Organic acids and derivatives	Hydroxy acids and derivatives	Medium-chain hydroxy acids and derivatives
6.22_333.1301m/z	tetranor-PGJM	Organic acids and derivatives	Keto acids and derivatives	Medium-chain keto acids and derivatives
4.85_339.1068m/z	5-p-Coumaroylquinic acid	Organic oxygen compounds	Organooxygen compounds	Alcohols and polyols
10.60_347.1834m/z	Cohumulone	Organic oxygen compounds	Organooxygen compounds	Alcohols and polyols
4.20_533.1872m/z	Isosyringinoside	Organic oxygen compounds	Organooxygen compounds	Carbohydrates and carbohydrate conjugates
4.65_444.1660m/z	Etodolac acyl glucuronide	Organic oxygen compounds	Organooxygen compounds	Carbohydrates and carbohydrate conjugates
11.93_382.2433m/z	dhas#18	Organic oxygen compounds	Organooxygen compounds	Carbohydrates and carbohydrate conjugates
14.64_401.2152m/z	Dihydrozeatin-9-N-glucoside	Organic oxygen compounds	Organooxygen compounds	Carbohydrates and carbohydrate conjugates
1.81_373.1136m/z	Dihydromelilotoside	Organic oxygen compounds	Organooxygen compounds	Carbohydrates and carbohydrate conjugates
4.16_509.1734m/z	Dide-O-methyl-4-O-alpha-D-glucopyranosylsimmondsin	Organic oxygen compounds	Organooxygen compounds	Carbohydrates and carbohydrate conjugates
5.70_375.1194m/z	N-Acetylserotonin glucuronide	Organic oxygen compounds	Organooxygen compounds	Carbohydrates and carbohydrate conjugates
4.61_361.1385m/z	De-O-methylsimmondsin	Organic oxygen compounds	Organooxygen compounds	Carbohydrates and carbohydrate conjugates
11.83_577.3739m/z	Dihydro-2,4,6-tris(2-methylpropyl)-4h-1,3,5-dithiazine	Organoheterocyclic compounds	Azacyclic compounds	Dithiazinanes
12.76_687.1565m/z	1-Benzenesulfonyl-5-ethyl-5-phenylhydantoin	Organoheterocyclic compounds	Azolidines	Imidazolidines
7.28_359.2437m/z	Rilmenidine	Organoheterocyclic compounds	Azolines	Oxazolines
4.97_359.1360n	Oxodipine	Organoheterocyclic compounds	Benzodioxoles	Unclassified
0.66_451.0775m/z	Peperomin E	Organoheterocyclic compounds	Benzodioxoles	Unclassified
12.18_401.1377m/z	6,11-Dihydroxy-3-methyl-3-(4-methyl-3-pentenyl)-3H,7H-pyrano[2,3-c]xanthen-7-one	Organoheterocyclic compounds	Benzopyrans	1-benzopyrans
4.52_250.1433m/z	(4Ar,10bR)-rel-4-Propyl-2,3,4,4a,5,10b-hexahydrochromeno[4,3-b][1,4]oxazin-9-ol	Organoheterocyclic compounds	Benzopyrans	1-benzopyrans
10.74_787.4476m/z	Chromafenozide	Organoheterocyclic compounds	Benzopyrans	1-benzopyrans
5.72_679.3156m/z	Propiomazine	Organoheterocyclic compounds	Benzothiazines	Phenothiazines
11.02_280.1082m/z	Janex-1	Organoheterocyclic compounds	Diazanaphthalenes	Benzodiazines
6.40_561.2914m/z	Caffeine, 8-((3-methoxypropyl)amino)-	Organoheterocyclic compounds	Imidazopyrimidines	Purines and purine derivatives
11.36_359.2187m/z	1H-Purine-2,6-dione, 7-(2-(ethylamino)ethyl)-3,7-dihydro-1,3-dimethyl-8-(phenylmethyl)-	Organoheterocyclic compounds	Imidazopyrimidines	Purines and purine derivatives
3.70_484.0547m/z	(R)-AM1241	Organoheterocyclic compounds	Indoles and derivatives	Benzoylindoles
10.57_305.1383m/z	Matricarin	Organoheterocyclic compounds	Lactones	Gamma butyrolactones
6.49_661.3076m/z	4-(4-Fluorophenyl)-3-(4-hydroxy-3-methoxyphenoxymethyl)piperidine	Organoheterocyclic compounds	Piperidines	Phenylpiperidines
5.35_481.2286m/z	Tetrahydrobiopterin	Organoheterocyclic compounds	Pteridines and derivatives	Pterins and derivatives
1.04_332.1336m/z	5'-O-beta-D-Glucosylpyridoxine	Organoheterocyclic compounds	Pyridines and derivatives	Pyridoxines
4.85_623.2294m/z	Bilirubin	Organoheterocyclic compounds	Tetrapyrroles and derivatives	Bilirubins
4.56_301.0336m/z	Norwedelic acid	Phenylpropanoids and polyketides	2-arylbenzofuran flavonoids	Unclassified
7.32_623.2391m/z	Grossamide	Phenylpropanoids and polyketides	2-arylbenzofuran flavonoids	Unclassified
5.84_342.1342m/z	(±)-Aegeline	Phenylpropanoids and polyketides	Cinnamic acids and derivatives	Cinnamic acid amides
4.11_307.1759m/z	N1-trans-Feruloylagmatine	Phenylpropanoids and polyketides	Cinnamic acids and derivatives	Hydroxycinnamic acids and derivatives
4.48_328.0824m/z	Avenanthramide 1p	Phenylpropanoids and polyketides	Cinnamic acids and derivatives	Hydroxycinnamic acids and derivatives
5.85_343.1412n	N-trans-Feruloyl-4-O-methyldopamine	Phenylpropanoids and polyketides	Cinnamic acids and derivatives	Hydroxycinnamic acids and derivatives
4.77_299.1154n	N-trans-p-Coumaroyloctopamine	Phenylpropanoids and polyketides	Cinnamic acids and derivatives	Hydroxycinnamic acids and derivatives
4.88_329.1255n	N-trans-Feruloyloctopamine	Phenylpropanoids and polyketides	Cinnamic acids and derivatives	Hydroxycinnamic acids and derivatives
4.77_305.1852m/z	Thesinine	Phenylpropanoids and polyketides	Cinnamic acids and derivatives	Hydroxycinnamic acids and derivatives
4.48_579.0938m/z	Luteolin 7-(6''-malonylglucoside)	Phenylpropanoids and polyketides	Flavonoids	Flavonoid glycosides
5.05_923.2219m/z	Diosmetin 3'-glucoside	Phenylpropanoids and polyketides	Flavonoids	Flavonoid glycosides
5.56_739.1873m/z	pelargonidin-3,5-diglucoside-5-O-p-coumaroylglucoside	Phenylpropanoids and polyketides	Flavonoids	Flavonoid glycosides
4.84_797.2113m/z	4''''-Acetylsagittatin A	Phenylpropanoids and polyketides	Flavonoids	Flavonoid glycosides
11.23_305.1193m/z	Finrozole	Phenylpropanoids and polyketides	Linear 1,3-diarylpropanoids	Unclassified
4.51_536.2696m/z	epothilone D	Phenylpropanoids and polyketides	Macrolides and analogues	Epothilones and analogues
11.07_277.1805m/z	10-Deoxymethynolide	Phenylpropanoids and polyketides	Macrolides and analogues	Unclassified
5.01_167.0700m/z	3-(3-Hydroxyphenyl)propanoic acid	Phenylpropanoids and polyketides	Phenylpropanoic acids	Unclassified
4.02_298.1257m/z	N'-Hydroxysaxitoxin	Phenylpropanoids and polyketides	Saxitoxins, gonyautoxins, and derivatives	Unclassified
4.65_445.1728n	Narceine	Phenylpropanoids and polyketides	Stilbenes	Unclassified

## Sheet: Table S5
Table S5. List of enriched KEGG categories analyzing with DAMs in the comparison of 16 h vs. 12 h
id	Classification_level1	Classification_level2	Term	ListHits	ListTotal	PopHits	PopTotal	p-value	q-value	Enrichment_score	Substances
sly04144	Cellular Processes	Transport and catabolism	Endocytosis	1	45	6	3735	0.070192	0.39483	13.8333	C05981
sly02010	Environmental Information Processing	Membrane transport	ABC transporters	3	45	93	3735	0.100324	0.407321	2.67742	C00051,C01674,C05349
sly04075	Environmental Information Processing	Signal transduction	Plant hormone signal transduction	1	45	9	3735	0.103458	0.407321	9.22222	C00805
sly04070	Environmental Information Processing	Signal transduction	Phosphatidylinositol signaling system	1	45	29	3735	0.297319	0.608152	2.86207	C05981
sly00970	Genetic Information Processing	Translation	Aminoacyl-tRNA biosynthesis	1	45	52	3735	0.469895	0.626198	1.59615	C01005
sly00300	Metabolism	Amino acid metabolism	Lysine biosynthesis	3	45	35	3735	0.00817333	0.1839	7.11429	C00441,C00449,C00956
sly00270	Metabolism	Amino acid metabolism	Cysteine and methionine metabolism	3	45	67	3735	0.0458436	0.39483	3.71642	C00051,C00441,C01005
sly00400	Metabolism	Amino acid metabolism	Phenylalanine, tyrosine and tryptophan biosynthesis	2	45	35	3735	0.0657112	0.39483	4.74286	C00441,C01094
sly00260	Metabolism	Amino acid metabolism	Glycine, serine and threonine metabolism	2	45	48	3735	0.113055	0.407321	3.45833	C00441,C01005
sly00310	Metabolism	Amino acid metabolism	Lysine degradation	2	45	56	3735	0.145484	0.407321	2.96429	C00449,C00956
sly00360	Metabolism	Amino acid metabolism	Phenylalanine metabolism	1	45	49	3735	0.449991	0.626198	1.69388	C11457
sly00330	Metabolism	Amino acid metabolism	Arginine and proline metabolism	1	45	69	3735	0.570068	0.641327	1.2029	C00441
sly00940	Metabolism	Biosynthesis of other secondary metabolites	Phenylpropanoid biosynthesis	2	45	58	3735	0.153877	0.407321	2.86207	C01494,C12208
sly00996	Metabolism	Biosynthesis of other secondary metabolites	Biosynthesis of various alkaloids	2	45	76	3735	0.23268	0.561755	2.18421	C00805,C10740
sly00965	Metabolism	Biosynthesis of other secondary metabolites	Betalain biosynthesis	1	45	23	3735	0.24393	0.561755	3.6087	C08557
sly00945	Metabolism	Biosynthesis of other secondary metabolites	Stilbenoid, diarylheptanoid and gingerol biosynthesis	1	45	25	3735	0.262152	0.561755	3.32	C12208
sly00261	Metabolism	Biosynthesis of other secondary metabolites	Monobactam biosynthesis	1	45	39	3735	0.37822	0.626198	2.12821	C00441
sly00944	Metabolism	Biosynthesis of other secondary metabolites	Flavone and flavonol biosynthesis	1	45	51	3735	0.46334	0.626198	1.62745	C12627
sly00999	Metabolism	Biosynthesis of other secondary metabolites	Biosynthesis of various plant secondary metabolites	2	45	149	3735	0.541951	0.626198	1.11409	C10784,C18325
sly00943	Metabolism	Biosynthesis of other secondary metabolites	Isoflavonoid biosynthesis	1	45	64	3735	0.542705	0.626198	1.29688	C16192
sly00941	Metabolism	Biosynthesis of other secondary metabolites	Flavonoid biosynthesis	1	45	74	3735	0.595829	0.653959	1.12162	C12208
sly00562	Metabolism	Carbohydrate metabolism	Inositol phosphate metabolism	1	45	47	3735	0.436317	0.626198	1.76596	C05981
sly00051	Metabolism	Carbohydrate metabolism	Fructose and mannose metabolism	1	45	55	3735	0.489095	0.626198	1.50909	C01094
sly00053	Metabolism	Carbohydrate metabolism	Ascorbate and aldarate metabolism	1	45	57	3735	0.501515	0.626198	1.45614	C03033
sly00040	Metabolism	Carbohydrate metabolism	Pentose and glucuronate interconversions	1	45	59	3735	0.51364	0.626198	1.40678	C03033
sly00520	Metabolism	Carbohydrate metabolism	Amino sugar and nucleotide sugar metabolism	1	45	118	3735	0.766213	0.783142	0.70339	C01674
sly00510	Metabolism	Glycan biosynthesis and metabolism	N-Glycan biosynthesis	1	45	11	3735	0.124986	0.407321	7.54545	C01246
sly00591	Metabolism	Lipid metabolism	Linoleic acid metabolism	3	45	28	3735	0.0043384	0.1839	8.89286	C00157,C14762,C14832
sly00592	Metabolism	Lipid metabolism	alpha-Linolenic acid metabolism	3	45	44	3735	0.0153403	0.230105	5.65909	C00157,C11512,C16300
sly00564	Metabolism	Lipid metabolism	Glycerophospholipid metabolism	3	45	56	3735	0.0290563	0.326883	4.44643	C00157,C00588,C03872
sly00590	Metabolism	Lipid metabolism	Arachidonic acid metabolism	3	45	79	3735	0.0685563	0.39483	3.1519	C00157,C02165,C14794
sly00100	Metabolism	Lipid metabolism	Steroid biosynthesis	2	45	57	3735	0.149668	0.407321	2.91228	C03428,C11455
sly00071	Metabolism	Lipid metabolism	Fatty acid degradation	1	45	50	3735	0.456705	0.626198	1.66	C02990
sly00061	Metabolism	Lipid metabolism	Fatty acid biosynthesis	1	45	56	3735	0.495342	0.626198	1.48214	C06423
sly00860	Metabolism	Metabolism of cofactors and vitamins	Porphyrin metabolism	4	45	144	3735	0.0934212	0.407321	2.30556	C00486,C02191,C05791,C05794
sly00790	Metabolism	Metabolism of cofactors and vitamins	Folate biosynthesis	2	45	58	3735	0.153877	0.407321	2.86207	C00272,C15522
sly00740	Metabolism	Metabolism of cofactors and vitamins	Riboflavin metabolism	1	45	24	3735	0.253095	0.561755	3.45833	C04454
sly00785	Metabolism	Metabolism of cofactors and vitamins	Lipoic acid metabolism	1	45	40	3735	0.385791	0.626198	2.075	C06423
sly00480	Metabolism	Metabolism of other amino acids	Glutathione metabolism	1	45	38	3735	0.370559	0.626198	2.18421	C00051
sly00460	Metabolism	Metabolism of other amino acids	Cyanoamino acid metabolism	1	45	45	3735	0.422311	0.626198	1.84444	C03742
sly00900	Metabolism	Metabolism of terpenoids and polyketides	Terpenoid backbone biosynthesis	1	45	46	3735	0.429356	0.626198	1.80435	C04146
sly00909	Metabolism	Metabolism of terpenoids and polyketides	Sesquiterpenoid and triterpenoid biosynthesis	1	45	88	3735	0.660193	0.70735	0.943182	C03428
sly00906	Metabolism	Metabolism of terpenoids and polyketides	Carotenoid biosynthesis	1	45	122	3735	0.777637	0.783142	0.680328	C03428
sly00904	Metabolism	Metabolism of terpenoids and polyketides	Diterpenoid biosynthesis	1	45	124	3735	0.783142	0.783142	0.669355	C06095
sly00240	Metabolism	Nucleotide metabolism	Pyrimidine metabolism	1	45	64	3735	0.542705	0.626198	1.29688	C00178

## Sheet: Table S6
Table S6. List of enriched KEGG categories analyzing with DAMs in the comparison of 20 h vs. 12 h
id	Classification_level1	Classification_level2	Term	ListHits	ListTotal	PopHits	PopTotal	p-value	q-value	Enrichment_score	Substances
sly04144	Cellular Processes	Transport and catabolism	Endocytosis	1	61	6	3735	0.0941375	0.671971	10.2049	C05981
sly02010	Environmental Information Processing	Membrane transport	ABC transporters	3	61	93	3735	0.193277	0.671971	1.97515	C00051,C01674,C05349
sly04075	Environmental Information Processing	Signal transduction	Plant hormone signal transduction	1	61	9	3735	0.137881	0.671971	6.80328	C00805
sly04070	Environmental Information Processing	Signal transduction	Phosphatidylinositol signaling system	1	61	29	3735	0.380816	0.712879	2.11136	C05981
sly00970	Genetic Information Processing	Translation	Aminoacyl-tRNA biosynthesis	2	61	52	3735	0.208116	0.671971	2.35498	C00188,C01005
sly00260	Metabolism	Amino acid metabolism	Glycine, serine and threonine metabolism	5	61	48	3735	0.000983011	0.0579976	6.37807	C00188,C00263,C00441,C00740,C01005
sly00300	Metabolism	Amino acid metabolism	Lysine biosynthesis	4	61	35	3735	0.00230948	0.0681297	6.99766	C00263,C00441,C00956,C04002
sly00270	Metabolism	Amino acid metabolism	Cysteine and methionine metabolism	5	61	67	3735	0.00437388	0.0860197	4.56937	C00051,C00263,C00441,C01005,C02989
sly00330	Metabolism	Amino acid metabolism	Arginine and proline metabolism	4	61	69	3735	0.0252726	0.248514	3.54954	C00441,C03771,C05945,C15767
sly00400	Metabolism	Amino acid metabolism	Phenylalanine, tyrosine and tryptophan biosynthesis	2	61	35	3735	0.110811	0.671971	3.49883	C00441,C01094
sly00290	Metabolism	Amino acid metabolism	Valine, leucine and isoleucine biosynthesis	1	61	23	3735	0.316047	0.712879	2.66215	C00188
sly00280	Metabolism	Amino acid metabolism	Valine, leucine and isoleucine degradation	1	61	41	3735	0.492781	0.712879	1.4934	C02170
sly00360	Metabolism	Amino acid metabolism	Phenylalanine metabolism	1	61	49	3735	0.556097	0.729315	1.24958	C11457
sly00310	Metabolism	Amino acid metabolism	Lysine degradation	1	61	56	3735	0.605074	0.729315	1.09338	C00956
sly00350	Metabolism	Amino acid metabolism	Tyrosine metabolism	1	61	78	3735	0.726909	0.752415	0.784994	C06201
sly00261	Metabolism	Biosynthesis of other secondary metabolites	Monobactam biosynthesis	2	61	39	3735	0.13251	0.671971	3.13997	C00188,C00441
sly00940	Metabolism	Biosynthesis of other secondary metabolites	Phenylpropanoid biosynthesis	2	61	58	3735	0.244469	0.671971	2.11136	C01494,C12208
sly00232	Metabolism	Biosynthesis of other secondary metabolites	Caffeine metabolism	1	61	22	3735	0.304623	0.712879	2.78316	C00385
sly00945	Metabolism	Biosynthesis of other secondary metabolites	Stilbenoid, diarylheptanoid and gingerol biosynthesis	1	61	25	3735	0.338345	0.712879	2.44918	C12208
sly00996	Metabolism	Biosynthesis of other secondary metabolites	Biosynthesis of various alkaloids	2	61	76	3735	0.353761	0.712879	1.6113	C00805,C10740
sly00944	Metabolism	Biosynthesis of other secondary metabolites	Flavone and flavonol biosynthesis	1	61	51	3735	0.570669	0.729315	1.20058	C12627
sly00942	Metabolism	Biosynthesis of other secondary metabolites	Anthocyanin biosynthesis	1	61	66	3735	0.665948	0.74584	0.92772	C16305
sly00960	Metabolism	Biosynthesis of other secondary metabolites	Tropane, piperidine and pyridine alkaloid biosynthesis	1	61	72	3735	0.697938	0.74584	0.85041	C10773
sly00999	Metabolism	Biosynthesis of other secondary metabolites	Biosynthesis of various plant secondary metabolites	2	61	149	3735	0.707473	0.74584	0.821873	C18325,C19869
sly00941	Metabolism	Biosynthesis of other secondary metabolites	Flavonoid biosynthesis	1	61	74	3735	0.707916	0.74584	0.827426	C12208
sly00053	Metabolism	Carbohydrate metabolism	Ascorbate and aldarate metabolism	2	61	57	3735	0.23838	0.671971	2.1484	C00818,C03033
sly00040	Metabolism	Carbohydrate metabolism	Pentose and glucuronate interconversions	2	61	59	3735	0.250565	0.671971	2.07558	C00470,C03033
sly00030	Metabolism	Carbohydrate metabolism	Pentose phosphate pathway	1	61	37	3735	0.457872	0.712879	1.65485	C01801
sly00640	Metabolism	Carbohydrate metabolism	Propanoate metabolism	1	61	41	3735	0.492781	0.712879	1.4934	C02170
sly00562	Metabolism	Carbohydrate metabolism	Inositol phosphate metabolism	1	61	47	3735	0.541038	0.729315	1.30276	C05981
sly00051	Metabolism	Carbohydrate metabolism	Fructose and mannose metabolism	1	61	55	3735	0.598418	0.729315	1.11326	C01094
sly00520	Metabolism	Carbohydrate metabolism	Amino sugar and nucleotide sugar metabolism	1	61	118	3735	0.861161	0.870296	0.518894	C01674
sly00920	Metabolism	Energy metabolism	Sulfur metabolism	1	61	34	3735	0.430149	0.712879	1.80087	C00263
sly00510	Metabolism	Glycan biosynthesis and metabolism	N-Glycan biosynthesis	1	61	11	3735	0.165882	0.671971	5.56632	C00110
sly00591	Metabolism	Lipid metabolism	Linoleic acid metabolism	3	61	28	3735	0.0101571	0.119854	6.5603	C00157,C07354,C14827
sly00590	Metabolism	Lipid metabolism	Arachidonic acid metabolism	3	61	79	3735	0.137493	0.671971	2.32517	C00157,C14794,C14811
sly00592	Metabolism	Lipid metabolism	alpha-Linolenic acid metabolism	2	61	44	3735	0.160845	0.671971	2.78316	C00157,C11512
sly00061	Metabolism	Lipid metabolism	Fatty acid biosynthesis	2	61	56	3735	0.232301	0.671971	2.18677	C00383,C06423
sly00564	Metabolism	Lipid metabolism	Glycerophospholipid metabolism	2	61	56	3735	0.232301	0.671971	2.18677	C00157,C00588
sly00073	Metabolism	Lipid metabolism	Cutin, suberine and wax biosynthesis	1	61	27	3735	0.359926	0.712879	2.26776	C18218
sly00600	Metabolism	Lipid metabolism	Sphingolipid metabolism	1	61	35	3735	0.439542	0.712879	1.74941	C01190
sly00071	Metabolism	Lipid metabolism	Fatty acid degradation	1	61	50	3735	0.563443	0.729315	1.22459	C02990
sly00100	Metabolism	Lipid metabolism	Steroid biosynthesis	1	61	57	3735	0.611622	0.729315	1.0742	C03428
sly00740	Metabolism	Metabolism of cofactors and vitamins	Riboflavin metabolism	3	61	24	3735	0.00657245	0.0969436	7.65369	C00016,C01847,C04454
sly00860	Metabolism	Metabolism of cofactors and vitamins	Porphyrin metabolism	4	61	144	3735	0.20739	0.671971	1.70082	C00188,C00486,C02191,C05794
sly00750	Metabolism	Metabolism of cofactors and vitamins	Vitamin B6 metabolism	1	61	29	3735	0.380816	0.712879	2.11136	C00847
sly00780	Metabolism	Metabolism of cofactors and vitamins	Biotin metabolism	1	61	29	3735	0.380816	0.712879	2.11136	C01092
sly00785	Metabolism	Metabolism of cofactors and vitamins	Lipoic acid metabolism	1	61	40	3735	0.484267	0.712879	1.53074	C06423
sly00790	Metabolism	Metabolism of cofactors and vitamins	Folate biosynthesis	1	61	58	3735	0.618064	0.729315	1.05568	C00272
sly00130	Metabolism	Metabolism of cofactors and vitamins	Ubiquinone and other terpenoid-quinone biosynthesis	1	61	71	3735	0.692824	0.74584	0.862387	C00885
sly00470	Metabolism	Metabolism of other amino acids	D-Amino acid metabolism	3	61	69	3735	0.101857	0.671971	2.66215	C00188,C00740,C03771
sly00410	Metabolism	Metabolism of other amino acids	beta-Alanine metabolism	1	61	32	3735	0.410898	0.712879	1.91342	C00383
sly00480	Metabolism	Metabolism of other amino acids	Glutathione metabolism	1	61	38	3735	0.466815	0.712879	1.6113	C00051
sly00460	Metabolism	Metabolism of other amino acids	Cyanoamino acid metabolism	1	61	45	3735	0.525476	0.729315	1.36066	C03742
sly00909	Metabolism	Metabolism of terpenoids and polyketides	Sesquiterpenoid and triterpenoid biosynthesis	2	61	88	3735	0.4239	0.712879	1.39158	C03428,C06080
sly00902	Metabolism	Metabolism of terpenoids and polyketides	Monoterpenoid biosynthesis	1	61	61	3735	0.636764	0.736648	1.00376	C09782
sly00906	Metabolism	Metabolism of terpenoids and polyketides	Carotenoid biosynthesis	1	61	122	3735	0.870296	0.870296	0.501881	C03428
sly00240	Metabolism	Nucleotide metabolism	Pyrimidine metabolism	2	61	64	3735	0.281095	0.712879	1.91342	C00383,C02170
sly00230	Metabolism	Nucleotide metabolism	Purine metabolism	2	61	101	3735	0.495391	0.712879	1.21247	C00385,C04823

## Sheet: Table S7
Table S7. List of enriched KEGG categories analyzing with DAMs in the comparison of 20 h vs. 16 h
id	Classification_level1	Classification_level2	Term	ListHits	ListTotal	PopHits	PopTotal	p-value	q-value	Enrichment_score	Substances
sly04148	Cellular Processes	Transport and catabolism	Efferocytosis	1	30	21	3735	0.156177	0.454977	5.92857	C00134
sly02010	Environmental Information Processing	Membrane transport	ABC transporters	3	30	93	3735	0.0373495	0.343615	4.01613	C00116,C00134,C01674
sly00270	Metabolism	Amino acid metabolism	Cysteine and methionine metabolism	3	30	67	3735	0.0158525	0.343615	5.57463	C00263,C02989,C03089
sly00330	Metabolism	Amino acid metabolism	Arginine and proline metabolism	3	30	69	3735	0.0171524	0.343615	5.41304	C00134,C03771,C05945
sly00300	Metabolism	Amino acid metabolism	Lysine biosynthesis	2	30	35	3735	0.0314944	0.343615	7.11429	C00263,C04002
sly00360	Metabolism	Amino acid metabolism	Phenylalanine metabolism	2	30	49	3735	0.0581015	0.445445	5.08163	C00042,C11457
sly00250	Metabolism	Amino acid metabolism	Alanine, aspartate and glutamate metabolism	1	30	28	3735	0.202785	0.454977	4.44643	C00042
sly00260	Metabolism	Amino acid metabolism	Glycine, serine and threonine metabolism	1	30	48	3735	0.322649	0.454977	2.59375	C00263
sly00310	Metabolism	Amino acid metabolism	Lysine degradation	1	30	56	3735	0.365544	0.454977	2.22321	C00042
sly00350	Metabolism	Amino acid metabolism	Tyrosine metabolism	1	30	78	3735	0.470402	0.496326	1.59615	C00042
sly00960	Metabolism	Biosynthesis of other secondary metabolites	Tropane, piperidine and pyridine alkaloid biosynthesis	2	30	72	3735	0.112878	0.454977	3.45833	C00134,C10773
sly00965	Metabolism	Biosynthesis of other secondary metabolites	Betalain biosynthesis	1	30	23	3735	0.169756	0.454977	5.41304	C08557
sly00945	Metabolism	Biosynthesis of other secondary metabolites	Stilbenoid, diarylheptanoid and gingerol biosynthesis	1	30	25	3735	0.183123	0.454977	4.98	C12208
sly00999	Metabolism	Biosynthesis of other secondary metabolites	Biosynthesis of various plant secondary metabolites	2	30	149	3735	0.337865	0.454977	1.67114	C18325,C19869
sly00940	Metabolism	Biosynthesis of other secondary metabolites	Phenylpropanoid biosynthesis	1	30	58	3735	0.375851	0.454977	2.14655	C12208
sly00942	Metabolism	Biosynthesis of other secondary metabolites	Anthocyanin biosynthesis	1	30	66	3735	0.415481	0.46615	1.88636	C16305
sly00941	Metabolism	Biosynthesis of other secondary metabolites	Flavonoid biosynthesis	1	30	74	3735	0.452674	0.495786	1.68243	C12208
sly00040	Metabolism	Carbohydrate metabolism	Pentose and glucuronate interconversions	2	30	59	3735	0.0804956	0.454977	4.22034	C00116,C03033
sly00020	Metabolism	Carbohydrate metabolism	Citrate cycle (TCA cycle)	1	30	20	3735	0.149307	0.454977	6.225	C00042
sly00620	Metabolism	Carbohydrate metabolism	Pyruvate metabolism	1	30	32	3735	0.228291	0.454977	3.89062	C00042
sly00640	Metabolism	Carbohydrate metabolism	Propanoate metabolism	1	30	41	3735	0.282827	0.454977	3.03659	C00042
sly00052	Metabolism	Carbohydrate metabolism	Galactose metabolism	1	30	46	3735	0.311495	0.454977	2.70652	C00116
sly00650	Metabolism	Carbohydrate metabolism	Butanoate metabolism	1	30	47	3735	0.317094	0.454977	2.64894	C00042
sly00053	Metabolism	Carbohydrate metabolism	Ascorbate and aldarate metabolism	1	30	57	3735	0.370718	0.454977	2.18421	C03033
sly00630	Metabolism	Carbohydrate metabolism	Glyoxylate and dicarboxylate metabolism	1	30	64	3735	0.405808	0.46615	1.94531	C00042
sly00520	Metabolism	Carbohydrate metabolism	Amino sugar and nucleotide sugar metabolism	1	30	118	3735	0.619742	0.633514	1.05508	C01674
sly00920	Metabolism	Energy metabolism	Sulfur metabolism	2	30	34	3735	0.0298418	0.343615	7.32353	C00042,C00263
sly00190	Metabolism	Energy metabolism	Oxidative phosphorylation	1	30	16	3735	0.121284	0.454977	7.78125	C00042
sly00564	Metabolism	Lipid metabolism	Glycerophospholipid metabolism	2	30	56	3735	0.0735206	0.454977	4.44643	C00157,C03872
sly00073	Metabolism	Lipid metabolism	Cutin, suberine and wax biosynthesis	1	30	27	3735	0.196283	0.454977	4.61111	C18218
sly00591	Metabolism	Lipid metabolism	Linoleic acid metabolism	1	30	28	3735	0.202785	0.454977	4.44643	C00157
sly00600	Metabolism	Lipid metabolism	Sphingolipid metabolism	1	30	35	3735	0.2469	0.454977	3.55714	C01190
sly00561	Metabolism	Lipid metabolism	Glycerolipid metabolism	1	30	38	3735	0.265076	0.454977	3.27632	C00116
sly00592	Metabolism	Lipid metabolism	alpha-Linolenic acid metabolism	1	30	44	3735	0.300163	0.454977	2.82955	C00157
sly00071	Metabolism	Lipid metabolism	Fatty acid degradation	1	30	50	3735	0.333628	0.454977	2.49	C02990
sly00100	Metabolism	Lipid metabolism	Steroid biosynthesis	1	30	57	3735	0.370718	0.454977	2.18421	C11455
sly00590	Metabolism	Lipid metabolism	Arachidonic acid metabolism	1	30	79	3735	0.474747	0.496326	1.57595	C00157
sly00750	Metabolism	Metabolism of cofactors and vitamins	Vitamin B6 metabolism	1	30	29	3735	0.209237	0.454977	4.2931	C00847
sly00780	Metabolism	Metabolism of cofactors and vitamins	Biotin metabolism	1	30	29	3735	0.209237	0.454977	4.2931	C01092
sly00760	Metabolism	Metabolism of cofactors and vitamins	Nicotinate and nicotinamide metabolism	1	30	55	3735	0.360329	0.454977	2.26364	C00042
sly00790	Metabolism	Metabolism of cofactors and vitamins	Folate biosynthesis	1	30	58	3735	0.375851	0.454977	2.14655	C00272
sly00860	Metabolism	Metabolism of cofactors and vitamins	Porphyrin metabolism	1	30	144	3735	0.694012	0.694012	0.864583	C00486
sly00470	Metabolism	Metabolism of other amino acids	D-Amino acid metabolism	2	30	69	3735	0.105123	0.454977	3.6087	C00134,C03771
sly00430	Metabolism	Metabolism of other amino acids	Taurine and hypotaurine metabolism	1	30	24	3735	0.176466	0.454977	5.1875	C01959
sly00480	Metabolism	Metabolism of other amino acids	Glutathione metabolism	1	30	38	3735	0.265076	0.454977	3.27632	C00134
sly00240	Metabolism	Nucleotide metabolism	Pyrimidine metabolism	1	30	64	3735	0.405808	0.46615	1.94531	C00178
